# Supplementary material for: Alterations in bile acid metabolites associated with pathogenicity and IVIG resistance in Kawasaki disease
Source: Front Cardiovasc Med. 2025 Feb 20;12:1549900. doi: 10.3389/fcvm.2025.1549900 (PMC11882569; doi:10.3389/fcvm.2025.1549900)
Supplement: Supplementary Table S5 — Metabolites detected in the untargeted metabolomes of the 160 samples. [file Table5.xlsx]

## Sheet: Supplementary Table 5
Table 5. Metabolites identified in the metabolomes of KD and Non-KD
Number	Name	Formula	Molecular Weight	RT [min]	m/z	Kegg_ID	HMDB_ID	Lipidmaps_ID	KD_vs_nKD	Pre-treatment_vs_Post-treatment	WGCNA_module	KD001	KD002	KD003	KD004	KD005	KD006	KD007	KD008	KD009	KD010	KD011	KD012	KD013	KD014	KD015	KD016	KD017	KD018	KD019	KD020	KD021	KD022	KD023	KD024	KD025	KD026	KD027	KD028	KD029	KD030	KD031	KD032	KD033	KD034	KD035	KD036	KD037	KD038
Com_001_neg	Salicylic acid	C7 H6 O3	138.032	6.002	137.025	C00805	HMDB0001895	--			black	1.10629e+06	1.51206e+06	1.04774e+06	1.86107e+08	3.20841e+06	1.01068e+06	1.08877e+06	881739	1.00083e+06	934818	909474	873684	752480	2.41387e+08	1.11614e+08	2.06634e+06	1.00316e+06	813276	802415	7.5758e+07	753130	566738	602888	610284	1.65646e+08	1.38819e+06	709484	1.35609e+08	871705	597086	632052	4.03135e+07	552129	1.41627e+06	575801	591374	457970	2.71938e+08
Com_001_pos	Proline	C5 H9 N O2	115.063	1.364	116.071	C16435	HMDB0003411	--			blue	2328835075	1566829630	1361617172	1434559644	1358181127	1611452713	1166422247	9.93918e+08	7.15558e+08	1153576593	1287763193	1460367941	7.1044e+08	1938242161	2022124411	1782653710	6.53461e+08	1723703077	924576318	1970515395	1429911984	2223945438	869297651	1357670340	1637243833	2332672173	953072193	1834261441	2371631819	1867689477	9.24606e+08	8.49431e+08	866697135	4.92894e+08	9.26898e+08	1926945310	1470020806	1819682666
Com_002_neg	Glycochenodeoxycholic acid	C26 H43 N O5	449.315	7.473	448.308	C05466	HMDB0000637	LMST05030008	KD		brown	1171508261	9033367852	4.95105e+08	3.8937e+08	6.66398e+07	2.56681e+08	3.83077e+08	4.4731e+07	1830788036	4.09858e+08	3.98185e+08	5.92079e+08	204971557	8.08239e+08	4.46547e+08	6.07207e+08	1034243630	2.85892e+08	767439230	8.81053e+08	1112323644	1083326557	3202784389	588652618	2.51303e+08	2.94399e+08	6.27819e+08	3.60285e+08	1528318191	4.27583e+08	3890550575	1.22727e+08	3.53597e+08	2.5929e+08	7.12781e+08	4.52174e+07	1.34594e+08	7.00925e+08
Com_002_pos	Valine	C5 H11 N O2	117.079	1.731	118.086	C00183	HMDB0000883	--			grey	2579434821	2170544517	2155360784	2065471985	1754224113	1619808775	1945529227	1801012748	1328167538	1153081538	1674809058	1781117594	2657981924	2864734420	2153704682	2276843791	1570177471	2756905251	2029408893	2633246915	2348552617	2318641058	2302275213	2214474488	2322446109	2503728265	2229804477	2351772919	2056448716	1951179016	1921852387	2439860882	1540021971	2127990970	2939007346	1925420339	1818556898	2809227817
Com_003_neg	3-Hydroxybutyric acid	C4 H8 O3	104.048	2.764	103.04	C01089	HMDB0000011	--		Pre-treatment	green	5.73387e+07	3.22997e+08	8.80459e+07	7.81593e+07	6.35226e+07	5.61773e+07	5.35496e+07	5.72166e+07	2.04801e+08	8.16871e+07	1.34365e+08	7.93959e+08	1.26785e+08	6.21159e+07	4.2787e+07	5.69679e+07	9.14701e+08	3.84906e+07	9.08114e+08	2.35243e+08	8.45493e+08	4.64629e+07	5.196e+08	5.06368e+07	1.88014e+08	3.27726e+07	4.05797e+08	4.36337e+07	7.33738e+07	4.95954e+08	9.10993e+08	1617887790	9.29205e+08	4.1511e+07	1091500586	5.19294e+08	5.58192e+07	6.82996e+07
Com_003_pos	DL-Carnitine	C7 H15 N O3	161.105	1.301	162.112	C00318	HMDB0000062	--			grey	1720112139	7.35918e+08	1468853383	9.14139e+08	1844956156	2595172730	1546209252	2246416341	1879219108	2220574116	1281023404	1339414963	1391142315	1544839653	1857666033	1370756345	1406020702	2820077556	1294673793	1300748613	2166559538	2583025789	1991027748	2413379138	1282144037	2455353673	1924918481	1541620179	1630829403	9.50004e+08	1045583101	5.598e+08	1799466358	1500272910	1744146454	1055973461	1863393008	1727094226
Com_004_neg	Testosterone sulfate	C19 H28 O5 S	368.166	6.367	367.159		HMDB0002833	LMST05020032		Pre-treatment	grey	1.82655e+06	1.19642e+06	5.47493e+06	1.34888e+06	4.7336e+06	1.3796e+07	9.73877e+07	1.88579e+07	4.02621e+07	1.07173e+07	5.29189e+07	4.12649e+07	3.06324e+07	4.25622e+06	669030	4.65284e+06	142186840	8.92953e+06	2.14857e+07	4.79465e+06	4.23777e+07	8.4304e+06	2.72821e+07	7.27374e+06	2.6286e+07	1.83352e+06	2.74977e+08	1.23279e+07	1.55351e+08	1.77254e+06	7.29785e+07	5.61953e+06	3.12282e+07	619622	1.73399e+08	1.33304e+06	3.89678e+07	8.83259e+06
Com_004_pos	L-Iditol	C6 H14 O6	182.079	1.274	205.068	C01507	HMDB0011632	--			grey	1.91688e+06	2.8849e+06	2.14529e+06	3.15345e+06	962184	1.50657e+06	888681	504834	842089	2.51288e+06	959309	4.82632e+06	1.78626e+06	2.42154e+06	1.25024e+06	1.84659e+06	1.2878e+06	1.74209e+06	2.2535e+06	1.78095e+06	1.48491e+07	1.05388e+06	1.85013e+07	978193	1.15778e+06	1.23345e+06	2.26191e+06	1.02811e+06	1.83026e+06	1.89248e+06	1.66368e+06	540636	1.56506e+06	616586	1.37802e+06	3.25289e+06	1.6012e+06	1.48517e+06
Com_005_neg	4-Oxoproline	C5 H7 N O3	129.043	2.093	128.036	C01877	HMDB0304793	--			grey	2.68662e+08	2.08483e+08	1.95213e+08	1.51492e+08	1.56487e+08	1.50332e+08	2.11934e+08	1.54535e+08	1.53001e+08	3.73613e+08	1.52823e+08	4.09972e+08	2.12169e+08	2.20047e+08	2.1854e+08	2.13038e+08	1.86291e+08	2.62206e+08	2.53441e+08	1.52858e+08	115252578	1.96431e+08	7.15634e+08	119281348	1.20268e+08	1.39571e+08	2.13025e+08	145648624	1.46253e+08	1.41712e+08	1.13757e+08	1.50768e+08	1.09801e+08	9.15776e+07	147488458	1.49083e+08	1.90311e+08	1.2979e+08
Com_005_pos	Acetyl-L-carnitine	C9 H17 N O4	203.116	1.819	204.123		HMDB0240773	LMFA07070050			green	2.07929e+08	4.5059e+08	2.64376e+08	2.8462e+08	2.93884e+08	6.67438e+08	4.38273e+08	4.16661e+08	7.37435e+08	8.01049e+08	4.73589e+08	7.4702e+08	266533579	3.63646e+08	1.97089e+08	2.37514e+08	7.29532e+08	4.02832e+08	1230735413	5.61855e+08	1349706702	4.42715e+08	1540622930	4.86926e+08	395302687	228472798	932436592	2.47047e+08	3.50135e+08	5.05053e+08	7.06597e+08	734296283	9.78574e+08	5.98092e+08	1017311761	7.64709e+08	2.39843e+08	3.02282e+08
Com_006_neg	3-Indoxyl sulphate	C8 H7 N O4 S	213.01	5.177	212.003	C02336	HMDB0000682	--	nKD		turquoise	7.60924e+07	9.53368e+06	3.43086e+07	7.13533e+07	1.25486e+07	2.9158e+06	7.78394e+06	3.5951e+07	2.10946e+08	1.49734e+07	5.03629e+06	1.43714e+07	2.43767e+07	5.53981e+06	1.81753e+08	1.6846e+08	2.15783e+08	1.88103e+08	2.96583e+07	8.80024e+07	1.68466e+08	8.68986e+07	1.38943e+08	6.83774e+07	5.58386e+07	1.88022e+07	1.99472e+08	2.81321e+08	2.88863e+06	2.24405e+06	2.34868e+07	3.91997e+08	1.42962e+07	2.22085e+07	4.25212e+08	5.38057e+06	5.67384e+07	2.60682e+08
Com_006_pos	Choline	C5 H13 N O	103.1	1.271	104.107	C00114	HMDB0000097	--			grey	444095808	2.72948e+08	378160548	5.27976e+08	3.32794e+08	5.16034e+08	4.3755e+08	3.36821e+08	450215421	5.12263e+08	5.37953e+08	462778137	3.18007e+08	5.06635e+08	4.32307e+08	6.74194e+08	3.10461e+08	3.57113e+08	2.7176e+08	4.89207e+08	2.84862e+08	3.06961e+08	6.79402e+08	3.7593e+08	4.62326e+08	403170777	6.04887e+08	4.49425e+08	6.0317e+08	4.9752e+08	4.90354e+08	1.74363e+08	4.30412e+08	1.87894e+08	1.93436e+08	5.60587e+08	4.97553e+08	8.50909e+08
Com_007_neg	2-Hydroxycaproic acid	C6 H12 O3	132.079	5.671	131.072	C00673	HMDB0001624	--			brown	1.10439e+08	5.70539e+07	8.76614e+07	4.63509e+07	4.00097e+07	1.39553e+08	6.28997e+07	6.72972e+07	5.47084e+07	4.39123e+07	4.92601e+07	6.67377e+07	4.557e+07	5.7133e+07	7.04111e+07	3.63053e+07	4.12559e+07	3.77022e+07	4.5859e+07	6.20794e+07	7.3583e+07	5.19918e+07	133116657	1.29636e+08	6.41415e+07	9.38825e+07	7.58715e+07	4.55028e+07	4.59127e+07	4.13505e+07	4.90708e+07	5.16901e+07	3.50975e+07	4.36482e+07	8.07937e+07	3.63304e+07	4.24459e+07	3.45866e+07
Com_007_pos	Creatinine	C4 H7 N3 O	113.059	1.331	114.066	C00791	HMDB0000562	--			grey	2.27653e+08	2.40184e+08	4.16491e+08	2.99071e+08	1.67871e+08	2.85315e+08	334685919	2.96093e+08	3.2781e+08	2.46351e+08	210344988	2.50548e+08	319178700	226891723	3.0224e+08	2.7767e+08	3.77612e+08	3.14472e+08	3.49592e+08	2.47535e+08	2.61916e+08	2.48753e+08	4.23216e+08	3.16394e+08	3.84899e+08	3.64764e+08	2.72576e+08	3.36758e+08	268104545	3.1933e+08	3.2904e+08	225551579	2.36757e+08	2.75817e+08	4.65612e+08	2.45353e+08	3.63148e+08	4.64484e+08
Com_008_neg	2-Hydroxyhippuric acid	C9 H9 N O4	195.054	5.545	194.046	C01042	HMDB0000840	--			black	5777.01	8009.96	7309.2	7.66721e+06	61379.4	4570.18	2473.85	3058.58	3338.72	2496.73	3859.8	2379.34	3066.35	5.27054e+06	2.21488e+06	29679.7	1656.15	2749.91	3282.86	902575	2605.18	2186.12	3972.08	2057.49	2.2185e+06	3057.74	2787.1	1.45229e+06	2453.35	2302.75	2506.6	394747	2381.77	3733.93	2642.95	2458.27	2037.11	5.41107e+06
Com_008_pos	N-Benzylformamide	C8 H9 N O	135.068	2.527	136.076	C15561	HMDB0304423	--			blue	4.88597e+08	4.98755e+08	5.62287e+08	6.43735e+08	4.2542e+08	6.35082e+08	4.47945e+08	5.59678e+08	3.63881e+08	3.6444e+08	5.41982e+08	4.383e+08	3.73064e+08	5.19481e+08	6.95183e+08	4.55965e+08	2.01449e+08	6.18794e+08	3.81632e+08	4.20105e+08	3.39594e+08	5.6405e+08	5.60111e+08	5.34986e+08	4.78751e+08	7.98273e+08	4.41259e+08	6.21905e+08	568818214	4.85363e+08	2.95138e+08	2.66954e+08	3.40419e+08	3.81862e+08	4.88054e+08	6.00785e+08	4.31977e+08	9.3359e+08
Com_009_neg	L-Threonic acid	C4 H8 O5	136.037	1.316	135.03	C01620	HMDB0245425	--			turquoise	1.41841e+08	1.13132e+08	9.41286e+07	1.23168e+08	6.21034e+07	8.32313e+08	9.34694e+07	9.71354e+07	9.21706e+07	1.17004e+08	3.79847e+08	8.94212e+07	49142768	1.30768e+08	8.62757e+07	1.00526e+08	8.52231e+07	8.06621e+07	1.04505e+08	1.14801e+08	8.47638e+07	7.82315e+07	208838058	6.94162e+07	5.25406e+07	9.47094e+07	8.34772e+07	6.66554e+07	1.26285e+08	8.81763e+07	1.07478e+08	5.11612e+07	8.5988e+07	2.72257e+07	4.96788e+07	92283387	6.94924e+07	7.49816e+07
Com_009_pos	Palmitoyl sphingomyelin	C39 H79 N2 O6 P	702.564	8.989	703.572	C00550	HMDB0010169	--			grey	8.66596e+07	1.08101e+08	1.67214e+08	9.67206e+07	4.56388e+07	1.16823e+08	3.19112e+08	1.11984e+08	79491432	4.50522e+07	3.75576e+07	5.55699e+06	1.3311e+06	6.25198e+07	5.24449e+07	3.60005e+07	4.51343e+07	3.51325e+07	6.48691e+07	3.35235e+07	4.82663e+07	4.44905e+07	4.72883e+07	3.85436e+07	4.78289e+07	2.13178e+08	1.18612e+08	5.41665e+07	6.48847e+07	9.44527e+07	8.68922e+07	1.3539e+08	1.10147e+08	7.21902e+07	6.00539e+07	7.09797e+07	1.57441e+08	1.16602e+08
Com_010_neg	Isocitric acid	C6 H8 O7	192.027	1.368	191.02	C00311	HMDB0000193	--			grey	9.26322e+07	2.10355e+08	113979843	1.43725e+08	9.05519e+07	5.90953e+08	7.45288e+07	1.0393e+08	1.23975e+08	1.79881e+08	402602755	1.67507e+08	8.47748e+07	1.33596e+08	9.69204e+07	9.6995e+07	1.00352e+08	1.11888e+08	148649526	1.65107e+08	1.99721e+08	1.63049e+08	2.16873e+08	1.04602e+08	6.45885e+07	1.20641e+08	1.56564e+08	1.35865e+08	2.56592e+08	1.50063e+08	1.47441e+08	119809837	2.1549e+08	1.01239e+08	1.44342e+08	1.4204e+08	1.17253e+08	1.14848e+08
Com_010_pos	L-Threonine	C4 H9 N O3	119.058	1.275	120.066	C00188	HMDB0000167	--		Post-treatment	blue	2.80893e+08	185284044	1.85957e+08	207446356	1.92618e+08	1.28911e+08	2.1384e+08	1.29002e+08	7.1349e+07	5.30863e+07	6.37711e+07	6.62282e+07	7.95643e+07	1.97123e+08	2.03051e+08	3.3442e+08	5.45307e+07	345254598	39611479	1.48385e+08	5.5404e+07	1.4937e+08	8.43883e+07	2.79166e+08	123413753	171424712	5.77551e+07	3.33061e+08	3.56415e+08	1.72681e+08	7.75978e+07	5.68245e+07	5.3583e+07	1.21812e+08	7.93739e+07	1.88993e+08	7.52356e+07	1.76372e+08
Com_011_neg	DL-Malic acid	C4 H6 O5	134.022	1.391	133.014	--	--	--			grey	2.89405e+07	3.97316e+07	5.44362e+07	4.71673e+07	2.34046e+07	5.05967e+07	2.78315e+07	2.08467e+07	3.66034e+07	4.69036e+07	3.79218e+07	4.21384e+07	2.35816e+07	3.4908e+07	2.91523e+07	2.7545e+07	3.10987e+07	5.98286e+07	2.88572e+07	3.36697e+07	2.50162e+07	4.33916e+07	1.34968e+08	3.68245e+07	1.82737e+07	2.75746e+07	2.31745e+07	5.67922e+07	1.01766e+08	3.72132e+07	4.04946e+07	3.63209e+07	8.0321e+07	7.52363e+07	4.80545e+07	4.91825e+07	2.67953e+07	3.76261e+07
Com_011_pos	Propionylcarnitine	C10 H19 N O4	217.131	3.432	218.139	C03017	HMDB0000824	LMFA07070105			grey	3.21106e+07	2.48266e+07	3.54652e+07	3.94748e+07	3.72148e+07	5.88441e+07	4.95492e+07	3.04078e+07	4.0632e+07	5.07517e+07	4.21951e+07	2.83544e+07	2.64146e+07	4.72571e+07	5.33976e+07	4.99167e+07	2.10504e+07	9.54379e+07	4.21858e+07	4.5851e+07	5.77797e+07	8.75055e+07	7.49023e+07	5.55289e+07	3.91874e+07	9.06929e+07	5.3771e+07	6.74323e+07	3.4973e+07	1.88575e+07	2.75512e+07	2.42936e+07	3.77874e+07	4.15752e+07	5.4871e+07	2.35246e+07	4.76937e+07	7.02799e+07
Com_012_neg	Phosphocreatine	C4 H10 N3 O5 P	211.036	1.459	210.029	C02305	HMDB0001511	--			brown	1.05617e+07	1.89958e+07	9.47769e+06	8.35381e+06	1.54983e+07	8.8348e+06	8.1035e+06	7.66988e+06	1.09719e+07	1.43393e+07	1.2493e+07	1.12269e+07	1.36042e+07	1.1657e+07	8.5076e+06	7.98495e+06	1.2348e+07	7.46752e+06	1.28754e+07	8.31818e+06	1.11001e+07	1.04242e+07	1.12135e+07	1.3716e+07	7.21934e+06	8296499	7.31639e+06	7.76589e+06	1.77428e+07	7.94851e+06	1.01997e+07	1.12107e+07	1.66024e+07	1.52907e+07	2.04669e+07	1.59115e+07	1.44883e+07	1.14033e+07
Com_012_pos	α-Hydroxyhippuric acid	C9 H9 N O4	195.053	5.544	196.061	--	--	--			black	314015	334424	331999	2.40765e+07	490310	278789	292233	254638	290959	244171	268050	253053	146273	1.9965e+07	8.91449e+06	195854	88024.7	108605	107045	3.03399e+06	78815.3	92133.8	108111	77272.4	7.12855e+06	93638.2	90820.6	5.80849e+06	74881.2	52019.2	99563	1.53194e+06	58899.8	111905	86420.8	85243.2	81739.6	2.10918e+07
Com_013_neg	L-Aspartic acid	C4 H7 N O4	133.038	1.335	132.03	C00049	HMDB0000191	--			grey	2.24628e+07	2.94401e+07	1.98847e+07	2.07198e+07	2.58845e+07	2.9356e+07	2.12922e+07	1.78152e+07	2.41766e+07	9.92243e+07	8.72181e+07	1.16705e+08	2.67938e+07	2.36188e+07	9.93114e+07	9.24854e+07	2.42901e+07	1.49156e+07	2.44736e+07	1.42819e+07	1.4282e+07	1.79238e+07	2.50568e+07	1.54434e+08	1.34105e+07	1.49148e+07	1.64918e+07	1.67202e+07	8.90864e+07	1.65099e+07	1.62057e+07	6.26382e+07	2.38097e+07	6.74906e+07	5.49322e+07	4.12976e+07	1.47668e+08	5.84947e+07
Com_013_pos	Piperine	C17 H19 N O3	285.136	6.821	286.144	C03882	HMDB0029377	--			turquoise	69479.9	71907.1	66970.2	70987.9	161130	67568.5	140834	136352	956914	63262.7	65609.6	68255.7	67020.8	390562	1.26576e+06	917205	60133.2	407817	62221.1	60927	7.14522e+06	142701	631321	67649.7	63547.1	63041.5	68181.2	3.84896e+06	60387.7	66706.7	65097.6	63934	59089.7	945777	9.17209e+06	63552.3	61644	59487.8
Com_014_neg	Cholic acid	C24 H40 O5	408.288	7.494	407.281	C00695	HMDB0000619	LMST04010001			black	8.00126e+06	3.77247e+07	5.16656e+07	1.14654e+07	1.67407e+06	3.76973e+06	6.19385e+06	1.22284e+06	3.84892e+06	1.15381e+06	1.76043e+06	3.2264e+06	8.64669e+06	2.48643e+06	1.29471e+08	1.66541e+06	1.33417e+06	1.77701e+06	2.97726e+06	2.11885e+07	6.31131e+06	4.58622e+06	4.62965e+06	1.81736e+06	1.84548e+06	3.73989e+07	5.48317e+06	1.28874e+08	2.46283e+06	2.53986e+06	1.83376e+07	4.17223e+06	5.09699e+06	1.51533e+07	8.40416e+06	1.03389e+06	5.16539e+06	2.55686e+06
Com_014_pos	Pipecolic acid	C6 H11 N O2	129.079	1.415	130.086	C00408	HMDB0000070	--			blue	1.05175e+08	1.33148e+08	1.80701e+08	121109215	1.4244e+08	1.00761e+08	1.05558e+08	2.87311e+08	1.3086e+08	9.49764e+07	1.11783e+08	2.39929e+08	1.39335e+08	2.15493e+08	8.92818e+07	2.04646e+08	1.19731e+08	1.43173e+08	1.07545e+08	9.92602e+07	4.05239e+08	1.25491e+08	9.62344e+07	2.71999e+08	1.1292e+08	7.91992e+07	8.32319e+07	8.91236e+07	6.78744e+07	4.73851e+07	6.5079e+07	6.18986e+07	2.37755e+07	7.97942e+07	7.2027e+07	5.69665e+07	8.69005e+07	1.3607e+08
Com_015_neg	(+/-)11(12)-EET	C20 H32 O3	320.236	8.336	319.228	--	--	--			turquoise	266307	1.53732e+06	673646	2.47575e+06	408845	515460	835457	158664	1.6515e+06	913227	658140	990990	334771	451621	126664	3.08176e+06	381121	2.41079e+07	356024	652779	214398	707462	1.43211e+06	701919	452326	312804	1.60655e+06	468526	615491	762838	732255	1.21984e+06	1.47879e+06	2.22341e+06	524941	2.73293e+06	215715	792064
Com_015_pos	Coumarin	C9 H6 O2	146.037	2.524	147.044	C05851	HMDB0001218	--			grey	184250975	1.05646e+08	1.25139e+08	1.31193e+08	8.42147e+07	1.28175e+08	95386000	1.1254e+08	6.52928e+07	1.37803e+08	1.11802e+08	1.50071e+08	8.78048e+07	1.54616e+08	1.41932e+08	1.16199e+08	4.96149e+07	1.24498e+08	6.06025e+07	9.04088e+07	7.40389e+07	106715048	118300672	1.12427e+08	1.01513e+08	1.6774e+08	9.64114e+07	1.29445e+08	1.29841e+08	9.19153e+07	6.45729e+07	6.84749e+07	7.8364e+07	8.86517e+07	9.58114e+07	1.26745e+08	8.06049e+07	2.01198e+08
Com_016_neg	Ibuprofen metabolite B	C13 H16 O4	236.105	6.098	235.098	--	--	--		Pre-treatment	pink	4787.92	4860.21	4587.88	5819.62	4109.27	6495.12	4192	4205.77	1.04407e+06	4456.47	4135.22	399139	1.12013e+06	4442.22	3834.35	3808.57	672149	3460.92	15715.5	5300.43	3.92571e+06	4373.79	3.70717e+06	4010.03	3855.8	3662.54	1.60197e+06	3975.09	4233.12	3654.14	347754	4078.51	3943.87	4261.3	20690.1	10269.9	119576	4148.43
Com_016_pos	D-Carnitine	C7 H15 N O3	161.105	1.519	162.112	C15025	HMDB0000062	--			blue	1.09578e+08	4.20743e+07	9.0126e+07	5.52405e+07	1.09184e+08	1.74103e+08	8.45133e+07	1.34171e+08	1.12172e+08	1.40982e+08	8.1903e+07	7.73089e+07	7.51564e+07	114549878	1.32523e+08	9.14184e+07	7.54939e+07	178310035	7.05097e+07	9.03142e+07	1.38069e+08	1.83607e+08	1.3644e+08	1.55849e+08	8.34168e+07	157783961	1.40392e+08	1.00464e+08	1.03764e+08	5.61414e+07	6.05935e+07	3.68747e+07	9.8801e+07	7.98075e+07	1.01328e+08	6.86423e+07	1.12957e+08	1.13301e+08
Com_017_neg	D-(-)-Mannitol	C6 H14 O6	182.079	1.284	181.072	C00392	HMDB0000765	--			brown	80569.3	112153	66262.4	51961.9	76099	39866	37774.2	39735.9	52955	70879.4	51088.6	379091	48780.6	51737.8	42926.3	60416.3	54716.9	38071	63224.7	67546.3	769989	83347.2	910339	127990	135848	137862	132253	113301	284061	112166	110535	100797	154155	825189	174041	347477	94691.1	72023.2
Com_017_pos	Cortisol	C21 H30 O5	362.209	6.171	363.216	C00735	HMDB0000063	LMST02030001			pink	2.93329e+07	3.18911e+07	8.67946e+07	4.22203e+07	6.45833e+06	7.75892e+06	2.16346e+07	6.75601e+07	1.13607e+08	2.55934e+07	5.86899e+07	1.30443e+08	6.16947e+07	6.51047e+07	8.69912e+06	2.72099e+07	6.98708e+07	5.07061e+07	1.03081e+08	4.43489e+07	4.10414e+07	3.26633e+07	9.5635e+07	2.04818e+07	4.90554e+07	5.87768e+06	1.0978e+08	6.04221e+07	3.69699e+07	2.58514e+07	1.05779e+08	1.09296e+08	1.66689e+08	5.67594e+07	8.85197e+07	8.03046e+07	7.30119e+07	7.8571e+07
Com_018_neg	2-Furoic acid	C5 H4 O3	112.016	2.011	111.009	C01546	HMDB0000617	--			brown	5.96745e+07	1.16737e+08	6.71813e+07	5.77784e+07	5.971e+07	5.99385e+07	4.83289e+07	4.71793e+07	7.03294e+07	8.83886e+07	6.90277e+07	7.83104e+07	6.77442e+07	7.35375e+07	6.08349e+07	5.05464e+07	8.37835e+07	4.42932e+07	7.27673e+07	6.99574e+07	7.61745e+07	8.33161e+07	9.7585e+07	5.91102e+07	5.2206e+07	4.90586e+07	5.71925e+07	7.24248e+07	1.5282e+08	7.87102e+07	9.0019e+07	6.72686e+07	1.38659e+08	1.75441e+08	1.13251e+08	7.92819e+07	5.42022e+07	5.40837e+07
Com_018_pos	1-Methylhistidine	C7 H11 N3 O2	169.085	1.261	170.092	C01152	HMDB0000001	--			turquoise	1.29187e+07	9.15031e+06	3.13488e+07	1.83941e+07	7.9454e+06	9.08658e+06	2.02889e+07	1.73675e+07	1.46513e+07	1.19757e+07	4.61186e+06	8.63805e+06	1.48927e+07	1.76566e+07	2.02498e+07	1.36526e+07	1.98186e+07	3.15709e+07	1.10143e+07	7.31981e+06	2.57053e+07	1.6066e+07	3.14532e+07	1.93525e+07	2.29305e+07	1.41429e+07	2.01283e+07	6.46573e+07	1.73987e+07	1.52732e+07	1.50411e+07	9.33284e+06	8.36884e+06	8.01373e+06	5.90866e+07	16142659	1.77279e+07	2.15785e+07
Com_019_neg	DL-Mandelic acid	C8 H8 O3	152.048	5.779	151.04	C01984	HMDB0000703	--			grey	1.04663e+07	7.01639e+06	6.73851e+06	1.3483e+07	7.13647e+06	7.16606e+06	1.0795e+07	1.03718e+07	6.50135e+06	1.57508e+07	1.37248e+07	1.42612e+08	6.7988e+06	6.6243e+06	6.74701e+06	6.6766e+06	9.3345e+06	5.17803e+06	1.07912e+07	6.80958e+06	5.31521e+06	6.70515e+06	1.25199e+07	7.90683e+06	6.57808e+06	5.84632e+06	8.45011e+06	5.40661e+06	6.56205e+06	1.24207e+07	8.24341e+06	5.47222e+06	7.56507e+06	6.37143e+06	6.36716e+06	5.69252e+06	6.43982e+06	6.72346e+06
Com_019_pos	N3,N4-Dimethyl-L-arginine	C8 H18 N4 O2	202.143	1.363	203.15	--	--	--			blue	4.13445e+07	3.28205e+07	4.60728e+07	4.53681e+07	2.95333e+07	3.20992e+07	3.82716e+07	4.13441e+07	3.31053e+07	4.8413e+07	3.67654e+07	3.94126e+07	3.29346e+07	3.21072e+07	4.47996e+07	4.40898e+07	3.77383e+07	4.06736e+07	3.70724e+07	4.32996e+07	2.60301e+07	3.23491e+07	4.16445e+07	3.49288e+07	5.52853e+07	4.09403e+07	3.16888e+07	4.65545e+07	6.39112e+07	6.81409e+07	4.16541e+07	4.03023e+07	3.32953e+07	1.10041e+07	3.23754e+07	6.49475e+07	4.3904e+07	5.59947e+07
Com_020_neg	Gallic acid	C7 H6 O5	170.022	5.31	169.015	C01424	HMDB0005807	--			brown	105965	173578	96145.1	105428	90206.6	106416	86218.5	87432.1	95699	7.33466e+06	1.69058e+07	1.17794e+07	84370.6	91374.6	3.24287e+06	2.93118e+06	75935.7	80704.5	76764.5	120539	119589	117138	115414	1.0549e+07	103883	115071	110405	108116	1.78341e+07	109003	105602	1.68804e+07	105400	9.35744e+07	3.81284e+07	2.89761e+07	6.4671e+06	8.21035e+06
Com_020_pos	D-Serine	C3 H7 N O3	105.043	1.252	106.05	C00740	HMDB0003406	--			blue	4.46594e+07	3.34022e+07	4.45992e+07	2.86373e+07	3.61229e+07	2.00786e+07	4.36752e+07	4.00255e+07	2.07549e+07	2.11197e+07	2.62891e+07	2.72627e+07	2.96991e+07	4.46676e+07	4.63585e+07	4.54979e+07	2.16322e+07	4.20149e+07	1.83747e+07	3.93672e+07	2.70997e+07	4.4518e+07	3.00474e+07	3.41222e+07	3.59774e+07	4.14544e+07	2.37796e+07	5.01337e+07	4.51317e+07	5.38753e+07	2.26992e+07	2.44306e+07	1.52645e+07	2.58442e+07	2.23619e+07	4.33577e+07	2.36149e+07	3.66752e+07
Com_021_neg	(2R)-2,3-Dihydroxypropanoic acid	C3 H6 O4	106.027	1.363	105.02	C00025	HMDB0000148	--			turquoise	2.46955e+07	2.86008e+07	3.57591e+07	3.4162e+07	1.75168e+07	6.43797e+07	2.36808e+07	3.36525e+07	2.46015e+07	2.83658e+07	5.51997e+07	3.75144e+07	1.81283e+07	5.11893e+07	3.79724e+07	5.34817e+07	2.05263e+07	3.18197e+07	3.50465e+07	2.99334e+07	2.46522e+07	2.71455e+07	4.45524e+07	1.94267e+07	1.77939e+07	2.74743e+07	2.69927e+07	3.95938e+07	2.37284e+07	3.6132e+07	2.91829e+07	2.38789e+07	1.77499e+07	7.11324e+06	1.72521e+07	2.54734e+07	2.99351e+07	2.6735e+07
Com_021_pos	N6,N6,N6-Trimethyl-L-lysine	C9 H20 N2 O2	188.153	1.224	189.16	C03793	HMDB0001325	--			grey	6.51023e+06	4.62714e+06	7.07022e+06	8.57033e+06	6.51776e+06	5.54027e+06	4.58124e+06	6.88692e+06	1.34111e+07	8.75161e+06	5.17874e+06	5.85476e+06	7.94404e+06	9.40948e+06	1.21292e+07	5.11727e+06	1.09456e+07	2.13589e+07	5.74878e+06	4.28107e+06	5.27155e+06	4.9063e+06	9.16834e+06	1.92735e+07	8.6194e+06	9.08075e+06	8.55675e+06	9.57962e+06	8.77443e+06	6.08284e+06	9.19079e+06	6.32265e+06	4.63657e+06	5.35263e+06	1.20783e+07	9.07447e+06	7.34715e+06	9.39988e+06
Com_022_neg	10-Hydroxydecanoic acid	C10 H20 O3	188.142	7.089	187.134	C02774	HMDB0244272	--			brown	9.61084e+06	3.05511e+07	6.29364e+07	2.1942e+07	8.26649e+06	3.91077e+07	1.04675e+07	1.18373e+07	3.43721e+07	1.48945e+07	1.98802e+07	2.10491e+07	1.61077e+07	1.32757e+07	1.90735e+07	1.31394e+07	1.25317e+07	9.26899e+06	1.7644e+07	3.58492e+07	2.9025e+07	1.93794e+07	1.90846e+07	1.06044e+07	1.44892e+07	8.70643e+06	2.50026e+07	1.48563e+07	2.55176e+07	1.24642e+07	2.64717e+07	2.00418e+07	2.07522e+07	1.88932e+07	2.06281e+07	9.14282e+06	2.27001e+07	1.32186e+07
Com_022_pos	2-Amino-1,3-octadecanediol	C18 H39 N O2	301.298	8.172	302.305		HMDB0242634	--			brown	2.95318e+06	3.12123e+06	5.66324e+06	6.29695e+06	4.70755e+06	5.5612e+06	5.18006e+06	2.25746e+06	3.87955e+06	3.74369e+06	3.58578e+06	4.24998e+06	4.96368e+06	5.67204e+06	3.38861e+06	5.94388e+06	5.91683e+06	9.73098e+07	3.91111e+06	4.62186e+06	2.28071e+06	4.50336e+06	7.10699e+06	3.77241e+06	2.68657e+06	4.04723e+06	5.516e+06	3.10059e+06	3.77609e+06	2.67899e+06	3.29521e+06	5.07415e+06	2.81841e+06	4.90361e+06	2.0914e+06	9.39606e+06	2.08467e+06	5.08553e+06
Com_023_neg	2,3-Dihydroxybenzoic acid	C7 H6 O4	154.027	5.349	153.02	C00196	HMDB0000397	--			turquoise	5.90661e+06	1.51602e+07	6.48772e+06	1.44415e+07	5.76174e+06	5.26299e+06	3.763e+06	6.62679e+06	3.56178e+06	4.34194e+06	3.91631e+06	4.60023e+06	4.64018e+06	2.38994e+07	9.50335e+06	3.89808e+06	3.79024e+06	4.70049e+06	3.46958e+06	7.25193e+06	4.27268e+06	8.78723e+06	4.22506e+06	2.79927e+06	1.30102e+07	2.86964e+06	4.14388e+06	7.25551e+06	1.52267e+06	2.14041e+06	5.8703e+06	4.72697e+06	2.61728e+06	7.77413e+06	2.20039e+07	1.78434e+06	3.90707e+06	1.00715e+08
Com_023_pos	Hexanoylcarnitine	C13 H25 N O4	259.178	5.54	260.186		HMDB0000756	LMFA07070070			green	7.27616e+06	1.38628e+07	1.37296e+07	1.77589e+07	1.71581e+07	2.88557e+07	4.3497e+07	1.58081e+07	5.37089e+07	3.58353e+07	2.39616e+07	3.09469e+07	1.46793e+07	6.87355e+06	4.71823e+06	1.10225e+07	2.39617e+07	2.22601e+07	3.8329e+07	1.72341e+07	4.46103e+07	4.13538e+07	5.60356e+07	3.79243e+07	1.77544e+07	8.93468e+06	3.34962e+07	1.55062e+07	1.63074e+07	2.36973e+07	2.59164e+07	2.87876e+07	7.4254e+07	4.11502e+07	3.72979e+07	4.69481e+07	1.38586e+07	1.29793e+07
Com_024_neg	D-ribose 5-phosphate	C5 H11 O8 P	230.019	1.259	229.012	C00117	HMDB0001548	--	KD		brown	7.458e+06	1.34133e+07	6.69232e+06	5.89877e+06	1.17366e+07	6.23982e+06	5.72363e+06	5.4173e+06	7.74873e+06	1.01229e+07	8.81685e+06	7.9217e+06	9.59949e+06	8.22866e+06	6.01438e+06	5.3e+06	8.754e+06	5.30044e+06	9.1456e+06	5.90683e+06	7.87442e+06	7.38499e+06	7.93268e+06	9.69053e+06	4.92475e+06	5.85391e+06	5.16287e+06	5.48154e+06	1.25277e+07	5.61387e+06	7.20424e+06	7.91807e+06	1.17254e+07	1.9822e+07	1.44523e+07	1.12355e+07	1.02305e+07	7.52324e+06
Com_024_pos	Methionine sulfoxide	C5 H11 N O3 S	165.046	1.825	166.053	C02989	HMDB0002005	--			blue	5.04522e+07	3.07751e+07	5.20025e+07	4.45132e+07	4.08552e+07	3.54382e+07	4.07521e+07	4.51495e+07	3.76173e+07	3.23349e+07	3.91298e+07	1.98607e+07	2.5898e+07	3.83668e+07	3.81932e+07	4.57342e+07	3.52553e+07	4.98267e+07	3.01088e+07	4.60998e+07	3.49588e+07	4.61441e+07	3.93377e+07	4.37234e+07	4.61833e+07	4.67705e+07	3.01568e+07	4.63027e+07	4.19591e+07	4.01744e+07	3.19041e+07	3.55772e+07	2.9917e+07	2.08328e+07	2.3933e+07	3.71515e+07	2.45278e+07	3.62836e+07
Com_025_neg	DL-4-Hydroxyphenyllactic acid	C9 H10 O4	182.058	5.18	181.051	--	--	--			grey	3.26346e+07	2.69963e+07	3.5759e+07	6.29876e+07	1.80316e+07	2.83452e+07	1.98199e+07	3.03817e+07	2.5505e+07	1.76627e+07	1.80691e+07	2.50901e+07	1.93874e+07	3.33871e+07	3.1595e+07	2.12439e+07	1.85756e+07	2.08571e+07	2.56154e+07	3.36354e+07	3.09929e+07	3.02192e+07	5.2946e+07	4.69764e+07	3.67751e+07	2.21312e+07	2.38607e+07	2.53599e+07	3.60644e+07	2.76945e+07	2.02291e+07	1.65902e+07	2.02249e+07	2.20801e+07	3.01688e+07	3.46629e+07	2.50328e+07	7.99616e+07
Com_025_pos	Ecgonine	C9 H15 N O3	185.105	1.613	186.112	C10858	HMDB0006548	--			yellow	2.05785e+07	1.79135e+07	1.71739e+07	1.75061e+07	1.93483e+07	2.11576e+07	1.84216e+07	2.12008e+07	1.94241e+07	2.10558e+07	2.40256e+07	2.15442e+07	1.22455e+07	1.36737e+07	9.26568e+06	1.33418e+07	1.36484e+07	1.3783e+07	1.56358e+07	1.13374e+07	1.78811e+07	1.33463e+07	1.9631e+07	1.46985e+07	1.434e+07	1.55214e+07	2.16029e+07	1.60189e+07	1.03235e+07	1.98504e+07	1.54856e+07	1.38312e+07	2.14005e+07	1.09582e+07	1.56331e+07	1.86668e+07	8.36774e+06	1.03331e+07
Com_026_neg	4-Anisic acid	C8 H8 O3	152.048	5.386	151.04	C02519	HMDB0001101	--			green	6.33216e+06	6.82223e+06	6.88933e+06	6.91154e+06	6.23594e+06	6.58785e+06	6.20694e+06	6.23504e+06	7.45686e+06	6.79218e+06	1.30103e+07	6.25172e+06	6.05644e+06	6.69687e+06	6.39508e+06	6.5092e+06	6.5087e+06	6.03931e+06	9.50511e+06	7.01206e+06	5.87167e+06	4.80888e+06	8.98497e+06	5.78065e+06	5.12398e+06	4.76487e+06	6.733e+06	4.73409e+06	4.36236e+06	4.9995e+06	5.94744e+06	6.43069e+06	1.07092e+07	6.11304e+06	7.08145e+06	5.39507e+06	5.35224e+06	5.71022e+06
Com_026_pos	2,6-Xylidine	C8 H11 N	121.089	5.612	122.096	C11004	HMDB0060677	--			turquoise	8.68221e+06	8.82388e+06	7.84228e+06	8.35826e+06	7.25563e+06	6.52732e+06	6.88585e+06	6.44016e+06	6.63351e+06	6.24102e+06	6.60841e+06	6.24938e+06	5.68074e+06	5.1891e+06	5.92021e+06	5.42187e+06	5.88926e+06	5.65439e+06	6.57816e+06	5.56422e+06	6.1798e+06	5.64746e+06	6.44771e+06	5.76444e+06	6.14918e+06	5.64752e+06	6.34664e+06	5.6419e+06	5.8341e+06	5.46661e+06	5.76895e+06	5.3574e+06	5.66517e+06	6.01178e+06	5.8955e+06	5.66243e+06	5.97185e+06	5.90794e+06
Com_027_neg	3-Furoic acid	C5 H4 O3	112.016	1.785	111.009		HMDB0000444	--			brown	1.77157e+07	4.03907e+07	2.08878e+07	1.5523e+07	1.58754e+07	1.78948e+07	1.26095e+07	1.28437e+07	2.14374e+07	3.43453e+07	2.66727e+07	27549168	2.23667e+07	2.16084e+07	1.95447e+07	1.28351e+07	3.00125e+07	1.60405e+07	2.51454e+07	2.92208e+07	3.16139e+07	3.21078e+07	3.91397e+07	2.28162e+07	1.55267e+07	1.35443e+07	1.38826e+07	2.20639e+07	6.31588e+07	2.27914e+07	4.35148e+07	2.31248e+07	5.38028e+07	7.95152e+07	4.19565e+07	2.93123e+07	2.17108e+07	2.12788e+07
Com_027_pos	L-Cystine	C6 H12 N2 O4 S2	240.024	1.265	241.031	C00491	HMDB0000192	--			blue	2.70335e+07	2.72473e+07	3.46203e+07	4.16451e+07	4.48309e+07	1.61098e+07	4.48614e+07	4.00847e+07	1.6118e+07	3.81614e+06	1.47857e+07	9.44096e+06	3.57193e+07	1.03029e+07	6.11191e+06	2.19082e+07	2.98435e+07	4.50667e+07	1.04039e+07	3.43922e+07	2.32824e+07	1.61606e+07	1.28834e+07	4.77537e+07	2.59518e+07	4.61946e+07	3.40208e+07	1.97445e+07	2.32296e+07	1.82929e+07	1.77426e+07	1.31152e+07	1.33908e+07	1.20853e+07	8.72224e+06	2.55058e+07	1.78928e+07	2.87315e+07
Com_028_neg	D-Xylulose 5-phosphate	C5 H11 O8 P	230.019	1.522	229.012	C00231	HMDB0000868	--			brown	2.16145e+06	4.53663e+06	2.14462e+06	2.06528e+06	3.74237e+06	1.91616e+06	1.67342e+06	1.81321e+06	2.49183e+06	2.9305e+06	2.73909e+06	2.17375e+06	2.84925e+06	2.39406e+06	2.12448e+06	1.97438e+06	2.47087e+06	1.94169e+06	2.68125e+06	2.01502e+06	2.41192e+06	2.19897e+06	4.20231e+06	2.70668e+06	1.78248e+06	1.85949e+06	1.67751e+06	1.83974e+06	3.79539e+06	1.96169e+06	2.33432e+06	2.17612e+06	3.2005e+06	4.40882e+06	4.0106e+06	3.16315e+06	2.62082e+06	2.36103e+06
Com_028_pos	C-8 Ceramide-1-phosphate	C26 H52 N O6 P	505.353	11.423	506.361	--	--	--			grey	9.88843e+06	3.05774e+07	1.61854e+07	3.87287e+07	4.33586e+07	3.37857e+07	5.51303e+06	2.11404e+07	2.54492e+07	1.52091e+07	2.35873e+07	2.33987e+07	1.1536e+07	2.26879e+07	2.53372e+07	2.93011e+07	2.49976e+07	1.68839e+07	1.60219e+07	2.87163e+07	2.14732e+07	1.72735e+07	2.7838e+07	3.4208e+07	2.13678e+07	3.14262e+07	3.23013e+07	2.61695e+07	3.27519e+07	2.44138e+07	2.49296e+07	2.20573e+07	1.35073e+07	1.67345e+07	2.03688e+07	2.07116e+07	1.80079e+07	1.93252e+07
Com_029_neg	Guanosine 5'-diphospho-D-mannose	C16 H25 N5 O16 P2	605.078	1.5	604.071	--	--	--			brown	1.8039e+06	3.78619e+06	1.78986e+06	1.72364e+06	3.12332e+06	1.59919e+06	1.3966e+06	1.51328e+06	2.07964e+06	2.44574e+06	2.28599e+06	1.81417e+06	2.37793e+06	1.99804e+06	1.77306e+06	1.64778e+06	2.06214e+06	1.6205e+06	2.23772e+06	1.6817e+06	2.01295e+06	1.83522e+06	1.7405e+06	2.25894e+06	1.48763e+06	1.5519e+06	1.40002e+06	1.53541e+06	3.16757e+06	1.63719e+06	1.94818e+06	1.81615e+06	2.67108e+06	3.97886e+06	3.34717e+06	2.63991e+06	2.18729e+06	1.97047e+06
Com_029_pos	4-Phenylbutyric acid	C10 H12 O2	164.084	10.648	165.091		HMDB0000543	--			grey	1.91584e+07	2.0819e+07	2.3782e+07	1.32669e+07	3.20228e+07	2.61942e+07	1.02247e+07	2.14746e+07	2.01166e+07	2.28056e+07	2.40004e+07	2.30165e+07	2.13783e+07	2.58134e+07	1.89414e+07	1.77327e+07	1.95727e+07	2.25008e+07	2.15452e+07	2.11788e+07	2.81843e+07	2.00125e+07	1.65778e+07	2.68178e+07	1.32349e+07	2.59123e+07	3.82259e+07	3.53121e+07	3.92872e+07	4.58579e+07	4.52467e+07	3.16902e+07	3.33208e+07	4.60065e+07	8.17062e+06	1.9574e+07	1.08768e+07	9.0887e+06
Com_030_neg	α-D-Glucose-1,6-bisphosphate	C6 H14 O12 P2	339.996	1.16	338.989	--	--	--			turquoise	509441	455574	547262	541072	486352	512863	500444	483532	520525	487294	478849	491700	457720	446657	445435	495783	483408	486713	471054	522490	509785	478037	478651	488311	470823	473792	508672	447995	410847	507406	487079	495506	486626	394002	430898	468307	466797	477498
Com_030_pos	Glucose 1-phosphate	C6 H13 O9 P	260.029	1.319	261.037	C00103	HMDB0001586	--			turquoise	1.07559e+07	8.66163e+06	1.24396e+07	1.70732e+07	6.8489e+06	5.23017e+06	8.75611e+06	1.17372e+07	7.07459e+06	7.34949e+06	1.08148e+07	4.79729e+06	1.06445e+07	1.80981e+07	1.39767e+07	1.73011e+07	7.07505e+06	1.4515e+07	1.21838e+07	1.40287e+07	1.93548e+07	1.11172e+07	1.10352e+07	5.79586e+06	1.50949e+07	1.71849e+07	1.8204e+07	1.72691e+07	9.15479e+06	1.60437e+07	7.9442e+06	7.01464e+06	7.44452e+06	1.32174e+07	8.78201e+06	7.43199e+06	1.11013e+07	1.50136e+07
Com_031_neg	Threonine	C4 H9 N O3	119.059	1.264	118.051	C00188	HMDB0000167	--		Post-treatment	blue	1.89817e+07	8.44734e+06	1.31483e+07	1.43004e+07	1.50635e+07	9.43891e+06	1.61616e+07	8.99425e+06	4.06431e+06	2.2743e+06	4.84658e+06	4.8211e+06	4.63232e+06	1.48422e+07	1.76622e+07	3.7356e+07	3.20443e+06	3.94629e+07	2.5548e+06	7.98112e+06	1.76247e+06	9.11323e+06	4.59193e+06	2.39548e+07	6.92573e+06	1.11745e+07	3.04553e+06	2.40043e+07	2.79274e+07	1.33074e+07	3.46971e+06	5.24331e+06	2.60447e+06	1.40031e+07	7.22872e+06	1.43941e+07	4.00052e+06	1.28565e+07
Com_031_pos	(2E)-3-(3,4-dimethoxyphenyl)prop-2-enoic acid	C11 H12 O4	208.074	6.302	209.081		HMDB0034315	--			grey	2.61313e+06	2.08398e+06	4.24488e+06	5.08115e+06	2.92797e+06	1.9281e+06	3.6187e+06	2.92968e+06	3.268e+06	3.00511e+06	2.31361e+06	2.64233e+06	5.39052e+06	2.20313e+06	3.9248e+06	1.72421e+06	1.70942e+06	1.5508e+06	1.2086e+06	964416	4.08679e+06	3.48477e+06	3.18869e+06	1.12893e+06	1.93359e+06	1.97854e+06	1.51818e+06	1.55509e+06	1.01971e+06	1.21696e+06	2.52928e+06	1.60034e+06	2.75028e+06	4.71894e+06	4.27145e+06	3.48079e+06	1.94027e+06	1.85361e+06
Com_032_neg	UDP-N-acetylglucosamine	C17 H27 N3 O17 P2	607.082	1.292	606.075	C00043	HMDB0000290	--	KD		brown	5.66745e+06	1.01933e+07	5.08579e+06	4.48271e+06	8.9188e+06	4.74081e+06	4.34839e+06	4.1157e+06	5.8876e+06	7.69453e+06	6.70382e+06	6.02441e+06	7.30012e+06	6.25519e+06	4.56523e+06	4.28478e+06	6.62599e+06	4.00712e+06	6.90902e+06	4.46358e+06	5.95637e+06	5.59371e+06	6.01724e+06	7.36006e+06	3.87394e+06	4.45195e+06	3.92602e+06	4.16723e+06	9.52091e+06	4.26522e+06	5.47324e+06	6.01572e+06	8.90895e+06	1.5062e+07	1.09827e+07	8.53823e+06	7.7745e+06	6.11905e+06
Com_032_pos	Oxazepam	C15 H11 Cl N2 O2	286.051	6.403	287.058	C07359	HMDB0014980	--			turquoise	106075	84495.2	103277	155252	101037	121505	158167	129259	122191	117264	111329	124472	68495.1	147595	145038	121708	77940.1	108830	146744	112626	95433	161727	141646	98487.1	210095	168857	190571	168880	101513	194301	144523	93968.9	214466	136674	92849.7	125100	66965.9	136077
Com_033_neg	Guanosine monophosphate (GMP)	C10 H14 N5 O8 P	363.058	1.416	362.051	--	--	--			brown	1.8687e+06	3.36922e+06	1.78714e+06	2.1305e+06	2.61265e+06	2.02066e+06	1.91254e+06	1.7467e+06	2.08999e+06	2.4006e+06	2.40061e+06	2.13657e+06	2.54725e+06	2.28935e+06	1.94363e+06	2.02881e+06	2.08537e+06	1.80506e+06	2.17723e+06	1.76364e+06	2.14546e+06	2.00499e+06	1.85969e+06	2.35018e+06	1.71947e+06	1.7604e+06	1.46401e+06	1.60016e+06	3.18507e+06	1.90288e+06	2.10293e+06	2.18095e+06	3.18317e+06	4.77478e+06	3.70803e+06	3.27187e+06	2.47689e+06	2.67975e+06
Com_033_pos	Temazepam	C16 H13 Cl N2 O2	300.067	6.478	301.074	C07125	HMDB0014376	--			turquoise	115913	111792	130458	113384	107109	927649	130804	188930	669944	1.74831e+06	101589	155859	91894.3	276353	123627	66574.4	144875	104283	174242	172242	132228	80328.6	129788	264165	149642	117213	305794	105155	122960	1.47018e+06	212952	231706	145092	76853.3	134170	580055	412033	389056
Com_034_neg	Adipic acid	C6 H10 O4	146.058	5.551	145.051	C06104	HMDB0000448	LMFA01170048			grey	5.59588e+06	5.3631e+06	5.64693e+06	5.19748e+06	5.98494e+06	5.38281e+06	5.1251e+06	5.15795e+06	5.21848e+06	6.18547e+06	5.20714e+06	6.19881e+06	5.00896e+06	4.97267e+06	5.24042e+06	4.93167e+06	5.73415e+06	5.656e+06	5.74202e+06	3.57095e+06	4.52676e+06	3.77821e+06	5.66446e+06	5.37657e+06	5.40005e+06	4.54768e+06	6.04525e+06	4.71301e+06	4.72307e+06	5.37582e+06	5.1443e+06	5.94543e+06	5.66712e+06	5.70835e+06	4.97637e+06	5.70604e+06	5.42238e+06	5.60025e+06
Com_034_pos	Levothyroxine	C15 H11 I4 N O4	776.686	6.422	777.694	C01829	HMDB0000248	--			blue	6.94723e+06	1.13526e+07	1.44285e+07	1.35971e+07	9.36741e+06	8.91253e+06	9.24311e+06	1.33731e+07	7.38605e+06	1.2126e+07	1.60214e+07	1.32076e+07	1.18155e+07	1.61792e+07	1.37495e+07	1.08903e+07	7.85998e+06	8.73431e+06	9.31064e+06	8.50014e+06	6.33309e+06	7.70216e+06	7.13473e+06	5.22645e+06	1.05418e+07	1.02275e+07	1.05238e+07	1.26349e+07	1.54228e+07	1.29923e+07	9.323e+06	9.52344e+06	1.22699e+07	1.2915e+07	1.34222e+07	2.37461e+07	1.79375e+07	1.69318e+07
Com_035_neg	Pseudouridine	C9 H12 N2 O6	244.07	1.364	243.063	C02067	HMDB0000767	--			turquoise	6.815e+06	4.19219e+06	7.69341e+06	1.3016e+07	3.09045e+06	5.90972e+06	7.08115e+06	1.02796e+07	6.66214e+06	3.17e+07	1.12043e+07	6.08737e+06	3.34848e+06	7.74551e+06	1.00774e+07	1.96443e+07	6.09132e+06	1.4171e+07	6.86667e+06	6.61115e+06	5.2099e+06	6.65272e+06	1.0697e+07	5.31658e+06	7.56404e+06	6.24159e+06	9.42818e+06	1.07492e+07	1.06029e+07	1.34399e+07	5.57138e+06	6.3014e+06	5.80294e+06	2.90574e+06	4.43398e+06	1.02945e+07	8.7256e+06	1.15319e+07
Com_035_pos	Desloratadine	C19 H19 Cl N2	310.124	5.858	311.131		HMDB0015102	--			red	157821	170952	374536	170773	164108	154413	150187	151229	158772	159386	160224	154613	134291	121773	126804	121713	121749	132157	121835	120250	123547	127620	124885	124957	126447	121603	125807	124423	134249	129214	136971	134430	140729	149557	144487	140384	151178	139801
Com_036_neg	Uridine 5'-diphosphogalactose	C15 H24 N2 O17 P2	566.056	1.524	565.048	C16199	HMDB0012305	--			brown	1.44343e+06	3.04926e+06	1.47944e+06	1.33225e+06	2.54312e+06	1.27051e+06	1.09952e+06	1.1917e+06	1.57764e+06	1.99964e+06	1.74797e+06	1.56417e+06	1.86817e+06	1.60491e+06	1.40445e+06	1.38218e+06	1.7464e+06	1.28081e+06	1.76936e+06	1.32549e+06	1.57068e+06	1.52603e+06	1.47374e+06	1.82964e+06	1.25159e+06	1.19522e+06	1.26776e+06	1.3255e+06	2.66198e+06	1.41355e+06	1.54534e+06	1.54e+06	2.13715e+06	3.30426e+06	2.59232e+06	2.22714e+06	1.79423e+06	1.6779e+06
Com_036_pos	Kynurenic acid	C10 H7 N O3	189.043	5.315	190.05	C01717	HMDB0000715	--			grey	7.25977e+06	7.91744e+06	7.09619e+06	1.5287e+07	5.01334e+06	5.88747e+06	6.83548e+06	3.99093e+06	5.42664e+06	6.8839e+06	4.92173e+06	5.53448e+06	3.92512e+06	4.41834e+06	5.66569e+06	5.40407e+06	3.9049e+06	8.54635e+06	8.99254e+06	4.33166e+06	4.9008e+06	3.65816e+06	1.79304e+07	8.36066e+06	4.33462e+06	3.53714e+06	1.04723e+07	6.08396e+06	1.02102e+07	6.16979e+06	1.32829e+07	5.57287e+06	8.01786e+06	3.44847e+06	6.66798e+06	1.15043e+07	5.51993e+06	9.46665e+06
Com_037_neg	β-D-Glucopyranuronic acid	C6 H10 O7	194.043	6.357	193.036	C08350	HMDB0010314	--			turquoise	4.65786e+06	5.21379e+06	5.03578e+06	5.12212e+06	5.0621e+06	5.01264e+06	4.30801e+06	4.43524e+06	4.47152e+06	4.28765e+06	4.42461e+06	4.21473e+06	4.52466e+06	4.5755e+06	4.292e+06	3.70229e+06	4.18992e+06	4.20265e+06	5.08503e+06	4.72686e+06	5.97956e+06	5.58758e+06	7.42982e+06	5.30925e+06	4.43442e+06	4.46797e+06	4.38553e+06	3.54101e+06	3.96405e+06	3.01828e+06	4.12941e+06	4.32951e+06	4.60136e+06	4.6244e+06	4.58433e+06	4.03071e+06	4.29358e+06	4.55182e+06
Com_037_pos	Spermine	C10 H26 N4	202.216	1.009	203.223	C00750	HMDB0001256	--			grey	889158	1.07548e+06	1.18295e+06	1.11886e+06	1.10916e+06	946335	1.10874e+06	1.19203e+06	962740	1.12494e+06	837973	1.06033e+06	1.19151e+06	938637	728175	825590	1.10108e+06	1.01879e+06	1.09773e+06	816913	1.20415e+06	914106	2.43476e+06	938693	1.09733e+06	965797	942675	910591	994912	1.0694e+06	1.23227e+06	992087	1.06104e+06	1.02519e+07	851317	1.0986e+06	904388	895586
Com_038_neg	Oleoyl-L-α-lysophosphatidic acid	C21 H41 O7 P	436.26	10.514	435.252	--	--	--			turquoise	1.20164e+07	1.53038e+07	1.03255e+07	1.04061e+07	7.90867e+06	4.73342e+06	9.18961e+06	7.77724e+06	2.33594e+06	5.95877e+06	7.13215e+06	8.69653e+06	3.95874e+06	1.01228e+07	6.05986e+06	8.68496e+06	3.61653e+06	9.32514e+06	5.29754e+06	1.16422e+07	7.55901e+06	1.51892e+07	1.32568e+07	9.01715e+06	4.8586e+06	8.39889e+06	7.13672e+06	1.14209e+07	1.13736e+07	1.13005e+07	7.28893e+06	4.7993e+06	2.98896e+06	5.99231e+06	5.08519e+06	9.5219e+06	4.31315e+06	7.19673e+06
Com_038_pos	(R)-Equol	C15 H14 O3	242.094	5.573	243.102		HMDB0243678	--			red	289390	280734	293344	335800	312791	276201	279596	265816	271139	294834	290372	277063	267439	254760	234439	230645	230685	210537	233087	212002	231049	227150	233354	246897	225807	211483	230098	228323	251956	223649	273376	238680	264646	273508	249588	269019	241819	289223
Com_039_neg	N-Acetyl-α-D-glucosamine 1-phosphate	C8 H16 N O9 P	301.057	1.276	300.049	C04501	--	--	KD		brown	2.90034e+06	4.73288e+06	2.27974e+06	1.83425e+06	4.34199e+06	1.58882e+06	1.28198e+06	1.59739e+06	2.31167e+06	3.04646e+06	2.88446e+06	2.51528e+06	2.03435e+06	2.15974e+06	1.61478e+06	1.64648e+06	3.12387e+06	1.57857e+06	3.47905e+06	1.399e+06	1.86687e+06	2.1622e+06	1.98131e+06	2.19074e+06	1.37195e+06	1.35723e+06	1.36241e+06	1.61842e+06	4.60739e+06	1.74109e+06	1.70732e+06	2.03929e+06	4.45325e+06	9.45906e+06	4.90773e+06	3.70991e+06	3.44556e+06	1.62942e+06
Com_039_pos	N8-Acetylspermidine	C9 H21 N3 O	187.168	1.252	188.176	C01029	HMDB0002189	--			brown	3.08637e+06	3.29925e+06	2.78859e+06	5.66441e+06	5.90054e+06	4.52781e+06	4.9717e+06	4.34033e+06	9.97701e+06	1.64583e+07	3.01915e+06	3.98622e+06	3.72534e+06	2.40634e+06	2.36296e+06	5.09464e+06	7.28832e+06	3.1263e+06	7.15941e+06	4.98105e+06	4.69721e+06	5.59762e+06	4.27806e+06	5.39435e+06	5.01572e+06	4.34808e+06	5.94311e+06	2.27488e+06	6.22762e+06	5.95658e+06	7.42009e+06	3.63168e+06	4.05163e+06	2.58276e+06	5.65008e+06	6.00495e+06	5.27958e+06	5.91837e+06
Com_040_neg	4-Hydroxy-6-methyl-2-pyrone	C6 H6 O3	126.032	5.306	125.025	C02752	--	--			brown	4.19375e+06	4.4346e+06	4.1877e+06	4.67127e+06	3.94747e+06	3.91062e+06	3.95336e+06	4.08502e+06	3.95727e+06	4.83971e+06	6.06604e+06	5.67668e+06	3.88508e+06	4.16605e+06	4.10293e+06	4.24783e+06	4.71561e+06	4.02756e+06	5.9054e+06	3.24269e+06	4.00737e+06	2.6846e+06	4.35522e+06	5.74143e+06	3.84286e+06	3.17925e+06	3.04033e+06	2.81074e+06	6.80541e+06	3.63651e+06	3.85793e+06	8.86649e+06	3.49437e+06	2.51851e+07	1.2076e+07	1.03068e+07	4.2985e+06	4.89118e+06
Com_040_pos	Indole-3-acetic acid	C10 H9 N O2	175.063	5.935	176.071	C00954	HMDB0302181	--			turquoise	6.34294e+06	6.83941e+06	6.54848e+06	7.68754e+06	5.83623e+06	6.15781e+06	6.19265e+06	6.33218e+06	1.22247e+07	6.46667e+06	6.28353e+06	7.84603e+06	3.32561e+06	3.16867e+06	6.99782e+06	7.64288e+06	6.2589e+06	4888196	3.55051e+06	3.49916e+06	4.53902e+06	5.147e+06	4.61133e+06	3.40734e+06	5.47496e+06	3.52255e+06	6.78399e+06	5.41531e+06	3.58464e+06	3.36281e+06	3.89055e+06	2.9586e+06	5.09606e+06	3.23148e+06	3.122e+06	3.11501e+06	4.3475e+06	7.70486e+06
Com_041_neg	4-Methylcatechol	C7 H8 O2	124.053	5.652	123.045	C06730	HMDB0000873	--			turquoise	215093	203471	145459	259660	275237	173950	131418	432547	128290	366185	290135	296212	229566	305069	373686	398109	398358	281863	125152	192807	191639	194430	201758	192352	182021	198112	387102	200115	229823	208297	197357	199942	212864	252478	287742	208465	201988	473567
Com_041_pos	Sodium [dodecanoyl(methyl)amino]acetate	C15 H29 N O3	271.215	8.084	272.222	--	--	--			grey	72485.6	137326	108553	68058.9	58026.1	49990.3	52422.3	46951.9	107257	55970.3	176952	61181.1	432113	86562.3	60135.2	178505	60858.4	59639.8	100467	122758	66042.8	89351.1	187500	57925	50542.6	47614.9	170024	55540.1	99659.9	67335.6	62069.7	58597.8	163394	75389.1	155232	164318	188689	106972
Com_042_neg	Azelaic acid	C9 H16 O4	188.105	10.663	187.098	C08261	HMDB0000784	LMFA01170054			red	842177	2.52014e+06	1.63289e+06	2.14491e+06	1.44156e+06	1.07533e+06	1.81272e+06	1.46355e+06	3.96948e+06	1.39894e+06	1.73878e+06	2.42374e+06	1.6994e+06	870064	662058	1.40843e+06	4.32571e+06	1.97351e+06	1.78611e+06	933966	882824	1.14986e+06	1.18026e+06	1.08938e+06	1.38324e+06	1.33067e+06	1.43393e+06	1.73286e+06	1.44621e+06	1.06856e+06	1.15153e+06	908769	1.26135e+06	1.30101e+06	1.02747e+06	1.76094e+06	1.55482e+06	1.47677e+06
Com_042_pos	Atropine	C17 H23 N O3	289.168	5.312	290.175	C01479	HMDB0003573	--			black	225342	274434	241496	242830	243171	226687	223001	215799	255672	258867	231894	218079	214448	207336	164201	168247	190898	184386	209564	171723	202242	188190	189040	174137	187301	213727	191561	195985	194012	188222	211460	183758	266915	235783	190077	176937	168920	187039
Com_043_neg	N-Acetyl-L-phenylalanine	C11 H13 N O3	207.09	5.676	206.083	C03519	HMDB0000512	--			brown	524626	979717	819607	2.33497e+06	685068	533127	695547	569965	1.37784e+06	1.26957e+06	900213	651017	614478	1.34112e+06	694080	506123	1.19645e+06	1.02981e+06	3.86427e+06	1.64157e+06	739777	479329	3.06818e+06	859785	4.18047e+06	763821	1.71441e+06	4.88859e+06	2.03118e+06	871320	1.87682e+06	1.10261e+06	801260	631100	886641	611327	1.1089e+06	1.87155e+06
Com_043_pos	DL-2-(acetylamino)-3-phenylpropanoic acid	C11 H13 N O3	207.09	5.678	230.079	--	--	--			brown	96858.8	455222	436825	1.0103e+06	125188	300793	220804	273283	552172	396155	376007	266696	227965	599019	317497	283093	536702	417553	1.85392e+06	589651	290336	246768	1.17299e+06	275746	1.55201e+06	284429	855130	2.24539e+06	871110	373619	750181	374789	257493	86582.8	358835	310992	479403	826925
Com_044_neg	2'-Deoxyinosine	C10 H12 N4 O4	252.086	4.873	251.079	C05512	HMDB0000071	--			grey	551602	194431	192567	184250	197433	399376	268433	204183	319710	236447	210458	234521	205345	204989	192129	178445	178290	160840	296769	240565	237747	238548	7.03641e+06	203168	210946	224753	211996	213138	227464	214324	223777	218976	217095	274222	230933	215725	221934	221712
Com_044_pos	2-(acetylamino)-3-(1H-indol-3-yl)propanoic acid	C13 H14 N2 O3	246.101	5.62	247.108	--	--	--			blue	528317	894057	857157	1.48584e+06	644749	648210	904594	805174	312823	454712	793149	557628	549623	400226	469545	805846	224469	1.01852e+06	1.63938e+06	915824	481913	544171	1.15712e+06	644815	779407	594664	1.06264e+06	1.30381e+06	3.59132e+06	623346	1.0566e+06	555031	248921	204665	481869	410075	1.24527e+06	1.79326e+06
Com_045_neg	Uric acid	C5 H4 N4 O3	168.029	1.827	167.021	C00366	HMDB0000289	--			turquoise	3421471631	2406399879	3950464976	6079461409	1651657577	2078901488	2881535011	3583847778	8.65775e+08	4412676970	1377535392	2393068918	2539479266	4121140266	3858814448	2539639776	2306894210	2262588113	3724893463	4387275101	5406845465	4158464118	2734942233	2601942104	3641125336	2580884583	3651403669	3338684066	1729679488	3759338246	3128395716	4205522912	3243929010	1121021329	4911084980	4126667537	2949088528	5468248015
Com_045_pos	Hypoxanthine	C5 H4 N4 O	136.038	1.932	137.046	C00262	HMDB0000157	--			grey	7.68346e+08	4.83592e+07	3.67931e+07	7.74142e+07	6.94469e+07	1.57496e+08	317911442	5.69322e+07	104220652	4.88525e+08	3.68833e+07	364172609	3.97138e+08	5.20461e+07	3.01698e+07	1.76731e+08	1.20449e+08	131156809	1.52188e+08	2.15517e+07	2.24306e+07	1.69646e+08	3034423498	8.07649e+07	2.9423e+07	5.57158e+07	2.01001e+08	5.89262e+07	1.07712e+08	8.55716e+07	6.85644e+07	3.42088e+07	8.6439e+07	5.20712e+07	2.66951e+07	7.85668e+07	4.3162e+07	6.58005e+07
Com_046_neg	Glycoursodeoxycholic acid	C26 H43 N O5	449.315	6.656	448.308		HMDB0000708	LMST05030016	KD		black	4.12595e+07	7.80159e+07	2.02366e+07	9.78087e+06	1.78788e+06	6.67588e+06	3.98594e+07	6.79044e+06	9.57577e+07	1.01839e+06	1.1107e+06	1.67903e+08	2.31979e+06	6.26402e+06	2.28192e+07	5.55851e+07	8.57298e+07	2.46684e+07	2.1533e+07	2.56093e+07	224806127	1.85978e+08	2.37678e+08	6.93029e+07	1.67445e+07	1.40102e+07	1.72863e+08	6.16687e+07	1.56314e+06	589463	9.85496e+07	3.82221e+07	1.98119e+06	2.62404e+07	6.83371e+06	374406	1.08509e+07	3.54507e+07
Com_046_pos	Creatine	C4 H9 N3 O2	131.069	1.356	132.077	C00300	HMDB0000064	--			blue	1386338283	6.75173e+08	1469464170	1668957243	7.89721e+08	1218768309	1063805674	5.25507e+08	1096122358	3.53913e+08	5.2661e+08	8.33329e+08	1086543548	1209330702	1365903750	1584988560	7.45649e+08	1236427817	8.3966e+08	1370174957	1475415383	1449002763	1100255906	1856318456	1505786573	1631005097	1410141870	1599727289	4.3916e+08	8.21527e+08	1300775325	1255945415	1032090357	3.5656e+08	7.12938e+08	1183908107	3.59118e+08	1859558717
Com_047_neg	DL-Arginine	C6 H14 N4 O2	174.112	1.238	173.105	C02385	HMDB0251511	--		Post-treatment	blue	1.18904e+07	4.87968e+06	1.34411e+07	1.14308e+07	1.24545e+07	5.12333e+06	7.54425e+06	1.15485e+07	3.27003e+06	1.68604e+06	5.22758e+06	1.3658e+06	4.75133e+06	1.31271e+07	1.6854e+07	2.01388e+07	3.43088e+06	1.2331e+07	2.83382e+06	6.9916e+06	3.32532e+06	1.06715e+07	2.67694e+06	1.16887e+07	1.26314e+07	2.16398e+07	3.27451e+06	2.16061e+07	1.12697e+07	2.58598e+07	4.26732e+06	5.96673e+06	2.99087e+06	8.15418e+06	6.51107e+06	1.18521e+07	7.17016e+06	1.6613e+07
Com_047_pos	L-Phenylalanine	C9 H11 N O2	165.079	4.89	166.086	C00079	HMDB0000159	--			brown	5445951118	3899404169	5165832517	4074156970	3774440975	4430422712	4308118995	4475315470	7028056755	5857568643	4084724676	4721544370	4422830687	6169927296	4835735773	4552821432	7493847391	5581651987	11465247873	5129395218	6093984899	5051950152	10921597217	5472252520	4542744587	5817815446	5977174498	4971801611	4018384442	4256259610	6633350211	3520205862	3979354214	4271563354	7266122188	4934842675	6503305885	8751723420
Com_048_neg	L-Glutathione oxidized	C20 H32 N6 O12 S2	612.153	2.284	611.146	--	--	--			brown	589793	1.0518e+06	593944	521136	866085	544986	483435	477123	653312	793794	731119	636733	747326	668506	506093	432756	600279	419474	609452	588292	730890	730426	818541	1.10175e+06	777746	768169	785429	755090	1.53035e+06	753311	835586	801096	1.12263e+06	3.76866e+06	1.24992e+06	1.05108e+06	858722	776055
Com_048_pos	Methyl indole-3-acetate	C11 H11 N O2	189.079	5.952	190.086		HMDB0029738	--			turquoise	660898	759553	700437	989001	794462	604063	617074	1.31124e+06	1.64252e+06	539973	502714	596365	595186	594496	5.23392e+06	7.10042e+06	6.6694e+06	1.10858e+07	1.55901e+06	3.97508e+06	1.68228e+06	3.50766e+06	7.38553e+06	1.5833e+06	4.58758e+06	5.51486e+06	1.61762e+06	2.6066e+06	131432	109416	1.39803e+06	4.31752e+06	178493	1.45941e+06	7.26343e+06	4.21964e+06	3.14927e+07	1.43381e+07
Com_049_neg	N-Phenylacetylglutamine	C13 H16 N2 O4	264.111	5.367	263.104	C04148	HMDB0006344	--			turquoise	4.15812e+07	1.18027e+07	2.2626e+07	3.87581e+07	7.54738e+06	3.63677e+06	2.21105e+07	8.82885e+06	1.38873e+08	7.95463e+06	5.44582e+06	3.26421e+07	1.4828e+07	1.02053e+07	1.86229e+07	3.83136e+07	1.49204e+08	6.92348e+07	1.03942e+07	8.43123e+06	7.91499e+07	5.30463e+07	5.34609e+07	4.33885e+07	3.28332e+07	1.33595e+07	9.69146e+07	6.54254e+07	3.85949e+06	2.00377e+06	5.07629e+07	4.85306e+08	6.50825e+06	1.0263e+07	8.72519e+07	3.4546e+06	1.2398e+07	4.77066e+07
Com_049_pos	DL-Tryptophan	C11 H12 N2 O2	204.09	5.203	188.071	C00806	HMDB0030396	--			blue	2304709836	2889012101	3079382588	3091202522	1840032515	2302661688	2710704203	3278397685	5.29471e+08	1343420284	2370645210	1672123981	2076010287	2592291236	1978937011	2859480259	6.78008e+08	3809018951	2703988413	2501970375	2818827161	3599531468	2637349515	2841799086	2407808600	4234302513	2535682741	3905962141	3426963151	2814297116	1971107624	9.88567e+08	1788240251	2116393454	2463096695	1440323412	2289624463	3192639650
Com_050_neg	Taurine	C2 H7 N O3 S	125.015	1.261	124.008	C00245	HMDB0000251	--			turquoise	5.18454e+07	1.85564e+07	5.20512e+07	6.48872e+07	3.81742e+07	6.22937e+07	5.72036e+07	3.95366e+07	4.52084e+07	5.56003e+07	3.48639e+07	8.07545e+07	3.32394e+07	2.81179e+07	4.15411e+07	199924845	2.29444e+07	165828887	4.36738e+07	2.47959e+07	3.37489e+07	3.52666e+07	9.57826e+07	2.79802e+07	20248091	2.88891e+07	5.37878e+07	42451960	3.3832e+07	3.58789e+07	3.84882e+07	3.0272e+07	4.21585e+07	1.96241e+07	1.69358e+07	3.46648e+07	3.60466e+07	8.05274e+07
Com_050_pos	L-Tyrosine	C9 H11 N O3	181.074	2.489	182.081	C00082	HMDB0000158	--			grey	1699988793	1231356999	1816640073	1911132268	9.23459e+08	1281941012	1371256757	1534170603	600027404	1033037304	1193076464	7.38431e+08	9.58126e+08	2658652654	2302032816	1909332275	7.43494e+08	1870725536	9.87601e+08	1674574848	1492726919	2294652609	1679016538	2151275811	1864418043	2411648699	1177950164	2470690349	1672622918	1890805297	9.96397e+08	7.76522e+08	8.05026e+08	9.25815e+08	1777811026	1695321981	1043847092	3784249704
Com_051_neg	Taurochenodeoxycholic acid	C26 H45 N O6 S	499.298	7.477	498.291	C05465	HMDB0242411	LMST05040005			brown	1.59982e+08	5.9477e+08	4.1621e+07	2.60925e+07	7.32551e+06	2.15091e+07	4.52263e+07	1.43179e+07	2.88296e+08	1.32384e+08	5.82236e+07	8.87297e+07	1.40255e+07	4.17344e+07	3.31774e+07	1.86964e+08	2.77595e+08	7.27251e+07	1.00238e+08	147482921	8.96769e+07	1.05716e+08	3.94725e+08	3.00181e+08	6.07133e+07	3.55641e+07	1.9566e+08	6.27421e+07	3.73907e+08	6.36227e+07	2841864825	5.18531e+06	4.3665e+07	3.24002e+07	8.27861e+07	3.07018e+06	2.84989e+07	1.72775e+08
Com_051_pos	Methionine	C5 H11 N O2 S	149.051	1.913	150.058	C00073	HMDB0033951	--			blue	7.29184e+08	4.62198e+08	5.7498e+08	4.43701e+08	4.90899e+08	4.06101e+08	377296003	5.04337e+08	1.98086e+08	3.01309e+08	4.14371e+08	2.0502e+08	314688757	5.95655e+08	3.90759e+08	6.89457e+08	3.03963e+08	5.70285e+08	2.11176e+08	5.30213e+08	2.94254e+08	6.25533e+08	3.61292e+08	8.82565e+08	5.62286e+08	7.03741e+08	2.24334e+08	7.29312e+08	804552784	480238697	3.02407e+08	2.94802e+08	2.34317e+08	498112084	4.24544e+08	7.20641e+08	3.14501e+08	7.034e+08
Com_052_neg	Docosahexaenoic acid	C22 H32 O2	328.241	9.921	327.233	C06429	HMDB0002183	LMFA01031176	nKD		yellow	3.05448e+08	8.26304e+08	6.31348e+08	8.93365e+08	5.07549e+08	6.25823e+08	7.01895e+08	4.73128e+08	8.49934e+08	5.95513e+08	5.68622e+08	9.94843e+08	3.73634e+08	3.97457e+08	1.00996e+08	3.2764e+08	6.69256e+08	5.31022e+08	6.95981e+08	8.50623e+08	1062991297	6.1905e+08	1549904386	8.99584e+08	456005067	1.8472e+08	9.21079e+08	4.37482e+08	5.33782e+08	4.83113e+08	1893031887	2032798013	1404196359	4.36588e+08	612583217	1156376344	3.23761e+08	4.15304e+08
Com_052_pos	L-Glutathione (reduced)	C10 H17 N3 O6 S	307.083	1.873	308.09	--	--	--			brown	1.6924e+06	2.52908e+06	1.64159e+06	1.57371e+06	2.35794e+06	1.62369e+06	1.52898e+06	1.51204e+06	1.88981e+06	2.36287e+06	2.31279e+06	1.98285e+06	2.17339e+06	1.97704e+06	1.62744e+06	1.53658e+06	2.08609e+06	1.56198e+06	2.20661e+06	1.68876e+06	2.11518e+06	1.94379e+06	2.38066e+06	2.43498e+06	1.60229e+06	1.803e+06	1.6265e+06	1.70895e+06	3.77591e+06	1.86255e+06	2.19664e+06	2.36948e+06	3.18426e+06	6.46364e+06	4.05555e+06	3.37788e+06	2.78171e+06	2.36485e+06
Com_053_neg	Hippuric acid	C9 H9 N O3	179.059	5.362	178.051	C01586	HMDB0000714	--			turquoise	2.10936e+07	4.22953e+07	3.93257e+07	4.6619e+07	1.02067e+07	1.27387e+07	3.27438e+06	1.36099e+07	2.35148e+07	2.8863e+06	3.65531e+07	8.17633e+07	3.57542e+06	2.69108e+07	5.91937e+07	7.4568e+07	1.17817e+07	6.71091e+07	4.95228e+07	3.99218e+07	2.13948e+07	2.5944e+07	2.95988e+08	2.65485e+07	5.25283e+07	1.22382e+07	3.04082e+07	4.09887e+07	6.27157e+06	4.97902e+06	102797844	1.04601e+07	8.0704e+06	3.17445e+07	485927807	17167220	4.35143e+08	3.34475e+08
Com_053_pos	L-Glutamic acid	C5 H9 N O4	147.053	1.286	148.06	C00025	HMDB0000148	--			grey	1.01415e+08	4.88285e+07	6.75116e+07	8.44071e+07	7.86645e+07	8.08829e+07	9.15494e+07	7.66465e+07	7.17057e+07	2.16914e+08	1.01276e+08	1.98722e+08	9.61169e+07	1.31839e+08	7.19325e+07	1.91073e+08	5.50743e+07	3.76343e+08	7.75514e+07	6.08425e+07	6.84371e+07	9.195e+07	1.38249e+08	4.29428e+07	9.85029e+07	6.58929e+07	8.8532e+07	6.78997e+07	2.27093e+08	148677247	7.20915e+07	1.32086e+08	1.17394e+08	6.8112e+07	1.65572e+08	1.42061e+08	1.41986e+08	1.73216e+08
Com_054_neg	Citric acid	C6 H8 O7	192.027	1.793	191.02	C00158	HMDB0000094	--			brown	2.62031e+08	7.52485e+08	3.32235e+08	2.58023e+08	2.75608e+08	2.88624e+08	1.86787e+08	2.12373e+08	370205207	4.96388e+08	4.67161e+08	422135838	3.21312e+08	388245024	277893042	1.89894e+08	4.78324e+08	212209187	3.46649e+08	4.26192e+08	5.89785e+08	5.66837e+08	7.44564e+08	3.76208e+08	2.68647e+08	2.97787e+08	3.26504e+08	3.50184e+08	8.66469e+08	3.50215e+08	5.459e+08	3.37042e+08	6.85361e+08	1096528960	6.84006e+08	4.86261e+08	3.1389e+08	281354864
Com_054_pos	Theophylline	C7 H8 N4 O2	180.064	5.177	181.072	C07130	HMDB0001889	--			grey	1.88047e+06	2.42932e+06	4.33986e+06	1.18969e+07	1.92416e+06	1.92583e+06	1.79788e+06	2.1234e+06	1.19522e+06	3.18409e+06	2.68484e+06	6.28007e+06	1.53233e+06	7.22785e+07	2.05212e+08	6.96725e+07	4.18984e+07	4.86132e+07	4.05927e+07	5.38459e+07	5.6454e+07	5.76423e+07	6.77649e+07	6.74362e+07	6.83715e+07	7.63172e+07	7.13503e+07	7.78101e+07	8.22522e+07	1.02388e+08	6.06231e+07	8.02208e+07	7.58808e+07	8.01795e+07	5.63439e+07	7.65664e+07	5.41142e+07	4.31028e+07
Com_055_neg	Indole-3-lactic acid	C11 H11 N O3	205.074	5.629	204.067	C02043	HMDB0000671	--			grey	3.59509e+07	3.98345e+07	6.69402e+07	5.85778e+07	1.57822e+07	1.79957e+08	3.05508e+07	2.37995e+07	1.47555e+07	2.01096e+07	1.35432e+07	5.23825e+07	2.29607e+07	3.28813e+07	2.224e+07	2.09255e+07	7.2206e+06	2.45376e+07	2.86712e+07	2.32352e+07	2.60913e+07	2.36168e+07	3.89984e+07	3.06175e+07	2.53542e+07	3.34173e+07	3.25531e+07	1.93187e+07	2.4849e+07	1.96367e+07	5.23242e+07	2.25172e+07	2.10158e+07	4.17693e+07	2.35291e+07	1.35803e+07	2.83191e+07	4.46242e+07
Com_055_pos	D-(-)-Glutamine	C5 H10 N2 O3	146.069	1.261	147.076	--	--	--			blue	8.07771e+08	8.18033e+08	8.68791e+08	5.9652e+08	8.09624e+08	6.61205e+08	7.33985e+08	9.20819e+08	5.11722e+08	3.89125e+08	5.9471e+08	4.79897e+08	5.22315e+08	7.24411e+08	8.19482e+08	6.99761e+08	5.3751e+08	6.26166e+08	3.6447e+08	6.62517e+08	5.1101e+08	6.61673e+08	5.37146e+08	6.59113e+08	7.55775e+08	9.06887e+08	4.94903e+08	889534455	942840264	9.29779e+08	4.70763e+08	5.67226e+08	5.73259e+08	5.47708e+08	4.32927e+08	9.11957e+07	6.06159e+08	7.37907e+08
Com_056_neg	Guanine	C5 H5 N5 O	151.049	1.433	150.042	C00242	HMDB0000132	--			brown	1.3743e+06	2.38239e+06	1.2785e+06	1.24374e+06	2.07499e+06	1.2053e+06	1.12404e+06	1.20864e+06	1.4328e+06	1.69893e+06	1.70408e+06	1.37935e+06	1.73444e+06	1.4199e+06	1.2941e+06	1.25041e+06	1.52032e+06	1.20706e+06	1.64336e+06	1.22497e+06	1.51064e+06	1.38041e+06	1229402	1.61334e+06	1.04266e+06	1.12354e+06	1.12922e+06	1.19669e+06	2.3339e+06	1.18477e+06	1.39318e+06	1.42621e+06	2.20575e+06	3.15118e+06	2.62897e+06	2.18347e+06	1.64333e+06	1.53179e+06
Com_056_pos	L-Lysine	C6 H14 N2 O2	146.106	1.156	147.113	C00047	HMDB0000182	--		Post-treatment	blue	3.82771e+08	2.72583e+08	3.26983e+08	3.67925e+08	3.81448e+08	2.08245e+08	3.06891e+08	413574091	1.45623e+08	151573276	2.63661e+08	1.60517e+08	2.25438e+08	3.35217e+08	3.46293e+08	641132213	1.70871e+08	4.93495e+08	1.16293e+08	4.1308e+08	1.70038e+08	4.17264e+08	1.85144e+08	4.41608e+08	3.42238e+08	5.09515e+08	2.09354e+08	7.08201e+08	5.35685e+08	3.58679e+08	2.04597e+08	2.46673e+08	1.31585e+08	1.92968e+08	2.9859e+08	4.40856e+08	1.58835e+08	6.04132e+08
Com_057_neg	Homogentisic acid	C8 H8 O4	168.043	5.198	167.036	C00544	HMDB0000130	--			brown	479118	293618	281662	389878	300199	298598	277217	234796	267921	248604	262871	1.4138e+06	313811	383517	325965	324322	385581	351006	391057	112618	121041	161695	260640	446396	216402	270347	495904	743697	524672	389067	299115	769987	476219	343167	288265	254132	282103	1.34205e+06
Com_057_pos	5-Hydroxyindole-3-acetic acid	C10 H9 N O3	191.058	4.738	209.092	C05635	HMDB0000763	--			brown	8.80864e+07	1.44269e+08	1.55663e+08	176825514	8.88722e+07	9.24014e+07	9.10037e+07	7.50995e+07	1.03424e+08	3.20302e+08	1.58543e+08	1.34938e+08	1.10737e+08	6.61257e+07	9.05253e+07	106673369	7.8692e+07	8.63348e+07	2.16447e+08	1.06502e+08	8.1194e+07	6.51109e+07	2.63878e+08	6.58936e+07	1.13174e+08	7.98064e+07	1.59151e+08	9.73696e+07	3.62568e+08	1.75424e+08	1.78868e+08	8.21974e+07	1.62613e+08	8.23016e+07	1.03278e+08	2.76371e+08	1.97893e+08	2.00714e+08
Com_058_neg	Uridine	C9 H12 N2 O6	244.07	2.181	243.063	C00299	HMDB0000296	--			turquoise	2.70153e+07	2.98591e+07	3.5751e+07	5.75072e+07	4.22544e+07	3.94473e+07	2.8728e+07	3.38764e+07	3.57049e+07	5.1627e+07	3.72456e+07	2.98981e+07	2.15266e+07	2.62849e+07	2.8852e+07	3.82903e+07	2.20379e+07	5.52072e+07	4.08662e+07	4.61152e+07	3.96168e+07	3.01499e+07	2.41093e+07	2.72543e+07	1.81454e+07	2.7673e+07	3.08136e+07	4.68263e+07	3.19137e+07	4.78662e+07	2.49592e+07	2.30876e+07	4.72594e+07	2.3254e+07	2.64156e+07	4.88851e+07	4.06959e+07	7.57226e+07
Com_058_pos	L-Histidine	C6 H9 N3 O2	155.069	1.26	156.077	C00135	HMDB0000177	--			blue	2.5216e+08	2.27587e+08	2.6345e+08	2.392e+08	1.72569e+08	1.72273e+08	2.35984e+08	1.97953e+08	148498476	1.57817e+08	1.26183e+08	1.52197e+08	1.4045e+08	2.85782e+08	2.87649e+08	246827336	1.4626e+08	2.63682e+08	137995088	2.08033e+08	2.09278e+08	2.65168e+08	1.58518e+08	2.13871e+08	2.54316e+08	2.12495e+08	1.78393e+08	2.59416e+08	2.81562e+08	2.86377e+08	1.73326e+08	1.72993e+08	1.63172e+08	1.06432e+08	1.88005e+08	2.69364e+08	1.71905e+08	271629315
Com_059_neg	Adrenic acid	C22 H36 O2	332.272	10.66	331.265	C16527	HMDB0002226	LMFA04000050	nKD		yellow	1.10335e+07	5.71468e+07	5.14506e+07	1.0292e+08	7.11629e+07	6.42641e+07	1.3144e+08	6.26185e+07	3.33448e+08	6.98976e+07	4.04555e+07	1.11776e+08	8.98264e+07	1.6759e+07	1.17559e+07	3.54793e+07	2.00749e+08	1.26212e+08	1.62975e+08	150952767	2.35473e+08	7.61632e+07	2.80693e+08	1.36069e+08	8.35566e+07	1.86322e+07	1.70137e+08	3.94688e+07	4.96358e+07	6.86983e+07	1.66431e+08	1.78193e+08	2.4686e+08	6.96554e+07	1.77082e+08	2.10889e+08	4.3541e+07	3.76209e+07
Com_059_pos	Taurocholic acid	C26 H45 N O7 S	515.291	6.808	498.288	C05122	HMDB0000036	LMST05040001			brown	4.86914e+06	1.031e+08	824238	1.52558e+06	160125	993719	753782	165812	9.18867e+06	3.58695e+06	1.32495e+06	1.633e+06	635808	666420	413459	1.62385e+06	3.23514e+06	258603	3.69656e+06	1.28568e+06	1.24753e+06	1.34777e+06	4.6269e+06	2.37981e+06	636227	439913	1.86474e+06	160003	1.02717e+07	1.17544e+06	6.37797e+07	152857	508052	358466	1.27773e+06	152012	435279	3.49814e+06
Com_060_neg	4-Pyridoxic acid	C8 H9 N O4	183.053	5.293	182.046	C00847	HMDB0000017	--			red	1.06345e+06	806691	793518	620581	768726	769466	1.03183e+06	599856	840591	1.82349e+06	1.16894e+06	1.3098e+06	1.03439e+06	753672	882311	740093	744004	873337	1.24782e+06	218421	285202	222656	3.21527e+06	478213	238290	382577	733812	174393	651452	182339	672828	715563	533653	1.66429e+06	1.35785e+06	566150	248552	317801
Com_060_pos	Glycerophospho-N-palmitoyl ethanolamine	C21 H44 N O7 P	453.285	9.479	454.292	--	--	--			blue	1.16688e+08	7.64917e+07	1.77404e+08	1.49639e+08	1.00079e+08	1.02804e+08	1.06545e+08	8.33508e+07	2.70072e+07	1.13864e+08	9.92494e+07	5.76431e+07	5.21096e+07	1.48271e+08	1.0777e+08	9.72179e+07	4.22249e+07	2.71514e+08	6.32769e+07	5.53253e+07	6.37541e+07	1.21003e+08	4.64828e+07	159244979	4.54298e+07	1.86849e+08	5.71058e+07	1.3033e+08	1.28647e+08	8.67601e+07	2.88696e+07	4.98514e+07	4.38188e+07	8.16954e+07	5.24221e+07	1.36016e+08	1.05352e+08	8.92118e+07
Com_061_neg	Acetaminophen glucuronide	C14 H17 N O8	327.096	3.915	326.089	C04148	HMDB0010316	--		Pre-treatment	grey	7619.56	10002.5	7677.54	7153.91	8210.98	6989.04	6943.28	6841.33	7548.73	4.65981e+06	28246.3	1.85429e+06	65194.5	7934.23	7038.56	6887.93	8248.78	6763.77	5.36366e+06	10467.1	10502.7	9749.39	10121.9	11391.4	10028.2	9448.87	9267.06	9480.91	13390.2	9749.71	10166	10262.4	1.85798e+06	19536.7	13249.3	12431.9	10613.5	10243.7
Com_061_pos	Xanthine	C5 H4 N4 O2	152.033	2.115	153.041	C00385	HMDB0000292	--			turquoise	2.57326e+07	1.74315e+07	1.629e+07	2.22222e+07	2.26188e+07	3.02159e+07	3.25505e+07	2.39768e+07	2.41266e+07	5.64224e+07	4.0409e+07	3.73716e+07	2.24693e+07	2.12236e+07	1.01719e+07	1.98636e+07	1.89098e+07	1.98991e+07	1.97119e+07	1.26444e+07	1.12803e+07	1.51231e+07	4.11323e+07	2.48022e+07	1.60941e+07	1.88602e+07	2.38576e+07	1.94147e+07	4.39854e+07	2.69615e+07	1.77388e+07	1.43376e+07	2.3145e+07	8.44628e+06	1.18014e+07	4.00521e+07	1.90588e+07	3.30687e+07
Com_062_neg	Inosine-5'-monophosphate (IMP)	C10 H13 N4 O8 P	348.047	1.419	347.04	--	--	--	KD		brown	2.96831e+06	5.88592e+06	3.06993e+06	3.18167e+06	3.7711e+06	3.47282e+06	2.98352e+06	2.76529e+06	3.89693e+06	4.80276e+06	4.11541e+06	3.7367e+06	4.52456e+06	4.31036e+06	3.77606e+06	1.43226e+07	3.92617e+06	1.33845e+07	3.76617e+06	2.70363e+06	3.37047e+06	2.82005e+06	2.98267e+06	4.35016e+06	2.70426e+06	2.80282e+06	2.50628e+06	2.43174e+06	5.18722e+06	3.24867e+06	3.41268e+06	3.47124e+06	4.84309e+06	6.12317e+06	6.09209e+06	5.46741e+06	3.96582e+06	4.6549e+06
Com_062_pos	Ornithine	C5 H12 N2 O2	132.09	1.146	133.097	C01602	HMDB0000214	--			blue	7.47954e+07	4.12827e+07	5.09125e+07	4.34822e+07	3.9089e+07	2.0255e+07	5.41028e+07	4.09897e+07	2.28327e+07	4.30833e+07	3.87038e+07	3.848e+07	4.71417e+07	6.26015e+07	5.06682e+07	6.98325e+07	3.03888e+07	6.19579e+07	2.06253e+07	4.29248e+07	2.82276e+07	4.97631e+07	3.87428e+07	3.66537e+07	4.33565e+07	5.94452e+07	4.07449e+07	8.55686e+07	7.78473e+07	5.10346e+07	2.78898e+07	2.29187e+07	1.88003e+07	3.17911e+07	4.8656e+07	4.02945e+07	6.28946e+07	6.77669e+07
Com_063_neg	cis-Aconitic acid	C6 H6 O6	174.017	2.105	173.009	C00417	HMDB0000072	--			brown	2.01091e+07	8.68909e+07	2.44545e+07	2.34434e+07	2.39844e+07	6.18113e+07	1.3239e+07	1.09916e+07	3.08632e+07	4.26389e+07	57513931	4.14796e+07	2.19779e+07	3.88312e+07	1.79887e+07	1.53726e+07	3.28079e+07	2.10051e+07	3.01905e+07	3.49109e+07	3.77259e+07	4.5285e+07	4.82386e+07	3.06497e+07	1.7244e+07	1.60872e+07	2.61281e+07	2.00844e+07	7.5857e+07	2.65864e+07	4.37202e+07	2.93691e+07	5.16083e+07	8.25376e+07	6.93736e+07	5.04048e+07	2.79671e+07	2.26767e+07
Com_063_pos	Asparagine	C4 H8 N2 O3	132.053	1.257	133.061	C16438	HMDB0251512	--			blue	3.8007e+07	1.9826e+07	2.73068e+07	2.67622e+07	2.8345e+07	2.44136e+07	2.81425e+07	3.53543e+07	1.87438e+07	1.26722e+07	1.51947e+07	1.47983e+07	1.72532e+07	3.62142e+07	3.48991e+07	4.16758e+07	2.09352e+07	4.17197e+07	1.37896e+07	3.54147e+07	6.81997e+06	2.87285e+07	1.86436e+07	3.77761e+07	2.98653e+07	37874010	1.15059e+07	3.69019e+07	1.67841e+07	2.48522e+07	1.45297e+07	1.61711e+07	7.08483e+06	9.56406e+06	1.65384e+07	2.57439e+07	1.66511e+07	3.18981e+07
Com_064_neg	Thromboxane B2	C20 H34 O6	370.237	6.512	369.229	C05963	HMDB0003252	LMFA03030002			grey	245741	5.05411e+06	221769	226203	204224	193070	194043	187174	224938	191140	187737	182282	168710	149831	166149	153527	146775	1.05543e+06	144095	210684	199413	195960	197998	161414	152214	165823	183183	165631	613077	861414	183781	146608	152931	2.05917e+06	141796	332783	140262	131724
Com_064_pos	Pantothenic acid	C9 H17 N O5	219.111	4.995	220.118	C00864	HMDB0000210	--			turquoise	5.51522e+06	1.36656e+07	6.72083e+06	1.25388e+07	7.5507e+06	1.46092e+07	5.19349e+06	8.5511e+06	3.70695e+06	3.14806e+07	2.47272e+07	1.09671e+07	2.24446e+06	1.80468e+07	5.86351e+06	1.04871e+07	6.03382e+06	3.61687e+06	1.36598e+07	9.9628e+06	7.51037e+06	5.89918e+06	2.54153e+07	7.07616e+06	6.32537e+06	5.00695e+06	5.76526e+06	5.85497e+06	2.58897e+07	1.25002e+07	9.7385e+06	6.61433e+06	1.89432e+07	5.14598e+06	6.94624e+06	1.78914e+07	7.05115e+06	8.69708e+06
Com_065_neg	N-Acetylneuraminic acid	C11 H19 N O9	309.106	1.363	308.099	C00270	HMDB0000230	--			grey	2.64162e+06	4.74252e+06	3.55008e+06	9.39869e+06	3.70076e+06	7.61053e+06	3.80829e+06	4.88467e+06	2.99324e+06	3.92036e+06	3.36806e+06	3.09684e+06	3.77004e+06	5.10193e+06	2.36605e+06	9.66427e+06	3.37966e+06	1.15449e+07	3.31998e+06	4.09971e+06	2.70714e+06	2.34787e+06	5.663e+06	3.08459e+06	4.0618e+06	5.11936e+06	3.69507e+06	3.10287e+06	4.15717e+06	6.27458e+06	2.559e+06	2.75711e+06	3.7382e+06	3.60086e+06	4.93972e+06	6.72716e+06	2.9345e+06	1.10187e+07
Com_065_pos	Adenosine 5'-monophosphate	C10 H14 N5 O7 P	347.062	1.37	348.07	C00020	HMDB0000045	--			black	1.55611e+07	1.49512e+07	1.24231e+06	1.06942e+07	3.20226e+06	7.9446e+06	4.72034e+06	809655	1.24637e+06	2.48285e+07	7.79811e+06	1.60396e+07	3.8351e+06	2.57561e+06	1.64481e+06	8.78339e+06	3.53203e+06	2.50894e+07	1.27564e+06	961619	1.22603e+06	1.65695e+06	2.17881e+07	1.49933e+06	863877	2.95309e+06	1.44003e+07	4.35753e+06	7.58546e+06	8.60118e+06	1.11734e+07	2.85059e+06	4.29757e+06	1.14735e+07	2.19767e+06	2.21554e+06	1.39182e+06	5.47455e+06
Com_066_neg	Elaidic acid	C18 H34 O2	282.256	10.655	281.249	C01712	HMDB0000573	--			yellow	809156868	9252009844	3552228949	5611731643	4101466608	2658751136	5057607416	4017247006	17251826126	2937461599	2947679193	9090690520	5474251466	9.64705e+08	4.61202e+08	2341437445	8851065674	4116796803	8568518100	6693751464	10320919755	3058633590	11081999201	5125113492	3563831654	5.33927e+08	10569844282	2653067766	1606714920	4354630138	9436219541	9929679885	11269984818	3773966314	7841522510	8654628365	2932162530	2019829335
Com_066_pos	N4-Acetylcytidine	C11 H15 N3 O6	285.096	4.833	286.103	C22293	HMDB0005923	--			brown	1.0626e+06	1.71416e+06	2.66997e+06	2.74065e+06	759562	858280	1.67996e+06	1.43243e+06	2.11456e+06	2.25906e+06	1.65853e+06	1.52148e+06	691104	1.89009e+06	2.14264e+06	2.572e+06	2.17142e+06	1.58422e+06	3.03996e+06	1.4223e+06	1.14881e+06	1.25556e+06	2.47294e+06	863504	1.57094e+06	695369	3.05531e+06	1.9849e+06	4.38359e+06	4.56728e+06	2.01239e+06	1.90931e+06	2.5394e+06	2.09285e+06	1.96998e+06	8.40484e+06	1.74077e+06	3.65278e+06
Com_067_neg	Palmitic acid	C16 H32 O2	256.241	10.46	255.233	C00249	HMDB0000220	LMFA01010001	nKD		yellow	3.91966e+08	8.53389e+08	1056009447	1727155310	933370041	7.28707e+08	1272506752	6.42214e+08	2894098005	9.54029e+08	8.74312e+08	1678925774	1295794851	3.14099e+08	2.28762e+08	6.00078e+08	2010827496	1357476773	2334435873	1528531248	2024802688	8.23521e+08	2480484384	1170504049	7.92882e+08	2.52404e+08	1917603110	8.22204e+08	5.33513e+08	1024159102	2236778785	2338705491	2901314167	1208198149	1900871043	2213417676	802512231	5.52028e+08
Com_067_pos	Riboflavin	C17 H20 N4 O6	376.138	5.343	377.146	C00255	HMDB0000244	--	KD		brown	3.03701e+06	3.35055e+06	2.30547e+06	2.95992e+06	1.87225e+06	2.26238e+06	1.64174e+06	2.48059e+06	1.5417e+06	691268	1.29387e+06	2.03139e+06	541826	3.6302e+06	1.53705e+06	2.37168e+06	1.26208e+06	1.37013e+06	3.75573e+06	7.18314e+06	973015	1.61239e+06	1.36588e+06	1.42362e+06	3.15848e+06	1.88976e+06	1.01556e+06	1.80025e+06	1.4211e+06	1.66237e+06	1.75818e+06	1.73625e+06	1.64126e+06	1.86547e+06	855296	2.07861e+06	837586	4.67346e+06
Com_068_neg	2-Hydroxy-3-methylbutanoic acid	C5 H10 O3	118.063	5.27	117.056		HMDB0000407	LMFA01050478			grey	1327003230	2.84044e+08	4.67661e+08	3.34854e+08	2.70446e+08	1733001300	3.73417e+08	4.28895e+08	3.7739e+08	1.73395e+08	2.09587e+08	2.84137e+08	2.52843e+08	6.79939e+08	8.91571e+08	2.17296e+08	2.56756e+08	2.4352e+08	4.03598e+08	6.95441e+08	5.27625e+08	4.36204e+08	5.02819e+08	1925181914	6.30472e+08	4.39707e+08	6.31891e+08	3.53921e+08	1.38917e+08	3.02449e+08	3.37987e+08	6.04834e+08	161645035	3.15637e+08	4.8496e+08	2.06707e+08	349284856	2.47475e+08
Com_068_pos	α-Aspartylphenylalanine	C13 H16 N2 O5	280.106	5.336	281.113		HMDB0000706	--			grey	1.27224e+06	1.49465e+06	1.96553e+06	2.00784e+06	1.49968e+06	1.65407e+06	1.55179e+06	1.68007e+06	3.27638e+06	1.59381e+06	1.09287e+06	2.08922e+06	1.4825e+06	2.04776e+06	2.76802e+06	1.45886e+06	1.20364e+06	3.76646e+06	1.37407e+06	1.4425e+06	1.33511e+06	1.07407e+06	2.60439e+06	1.91939e+06	1.33994e+06	1.42069e+06	1.64427e+06	4.7552e+06	2.16351e+06	1.59903e+06	1.09708e+06	1.11193e+06	1.49606e+06	2.32917e+06	2.85329e+06	1.75885e+06	1.71227e+06	2.05964e+06
Com_069_neg	LysoPE 18:0	C23 H48 N O7 P	481.318	9.567	480.31	--	--	--			blue	2094960023	1791845915	3093886173	2760806779	2218775638	2321203662	2206906437	1766153596	8.4971e+08	1475897243	1808495375	2013383716	1607746870	2339280713	1926761306	1903434286	9.91092e+08	2091488475	1001182260	2949541498	2866805576	3368938331	1488228482	2493313806	1839334996	3017531912	1743354752	2639678792	2321839210	1875803700	971472569	1231383434	1159635548	1552638417	1664744198	1914504787	2002904506	1939755044
Com_069_pos	Oleamide	C18 H35 N O	281.271	9.973	282.279	C19670	HMDB0002117	LMFA08010004	nKD		turquoise	9481788365	7799669269	6965108153	6471923101	11245791856	8422157855	9190926145	6419994866	6757965698	4502789420	5170963317	7645769319	2907762745	5293701131	9064970106	6111682072	6405231364	7621167879	3177814699	7038942238	1655759414	2012026245	4170490519	10645204211	8616187131	4304514864	7407966946	6199488355	5475169401	1586782586	2053451013	6738723345	10298245043	9681300637	5489665025	5778454102	6455594172	5750540511
Com_070_neg	4-[2-(2-oxo-1-imidazolidinyl)ethyl]-1lambda~6~,4-thiazinane-1,1-dione	C9 H17 N3 O3 S	248.101	1.338	247.094	--	--	--	KD		brown	5.18422e+08	1109549544	4.89239e+08	4.61789e+08	9.06438e+08	4.23808e+08	3.61788e+08	3.96794e+08	5.85656e+08	8.465e+08	7.53447e+08	6.33566e+08	7.05198e+08	5.87358e+08	526148745	4.89556e+08	6.678e+08	4.33055e+08	6.86315e+08	3.90715e+08	6.32041e+08	5.46973e+08	5.31998e+08	6.9418e+08	2.70423e+08	3.68665e+08	3.4525e+08	3.18329e+08	1385295514	4.40831e+08	5.54719e+08	6.02729e+08	1025815074	1568545623	1464239800	1027606915	7.56592e+08	5.75052e+08
Com_070_pos	Dl-3-Hydroxynorvaline	C5 H11 N O3	133.074	1.329	116.071	--	--	--			grey	9.06802e+08	6.28434e+08	6.31516e+08	2.48646e+08	6.24179e+08	5.22849e+08	4.15892e+08	3.60943e+08	7.85652e+07	4.695e+08	505098654	4.91047e+08	161064555	7.09572e+08	6.76428e+08	5.00131e+08	2.73403e+08	4.97006e+08	4.37323e+08	5.02635e+08	6.82742e+08	9.69146e+08	3.76863e+08	171535686	5.36163e+08	1.14838e+08	2.44185e+08	8.94729e+07	1042483479	5.95399e+08	3.31418e+08	346190884	3.54777e+08	3.37286e+08	4.01763e+08	8.92316e+08	5.99851e+08	4.77921e+08
Com_071_neg	Stearic acid	C18 H36 O2	284.272	11.282	283.265	C01530	HMDB0000827	LMFA01010018			yellow	2.02912e+08	4.24063e+08	4.94784e+08	5.24702e+08	3.2495e+08	2.75618e+08	3.84907e+08	3.45705e+08	9.33648e+08	4.26962e+08	3.79051e+08	6.73547e+08	4.59395e+08	2.0543e+08	1.63854e+08	2.9146e+08	9.58329e+08	6.4193e+08	8.42203e+08	6.1802e+08	1182500732	4.35483e+08	9.59862e+08	3.26432e+08	4.72273e+08	1.75816e+08	8.38909e+08	400181683	2.83039e+08	5.84678e+08	1014285993	1017342170	1274302169	3.8435e+08	2084870466	5.76903e+08	4.49391e+08	3.00392e+08
Com_071_pos	Monoolein	C21 H40 O4	356.292	10.153	379.281		HMDB0254854	--	nKD		turquoise	4.34982e+06	4.65494e+06	8.1157e+06	6.71525e+06	5.21709e+06	5.03463e+06	6.00246e+06	7.22306e+06	2.69225e+06	2.80396e+06	4.47118e+06	3.60134e+06	2.47458e+06	4.88974e+06	2.48241e+06	3.54468e+06	3.0986e+06	4.42041e+06	4.13816e+06	6.5513e+06	5.79722e+06	4.08473e+06	5.6768e+06	4.89884e+06	3.16202e+06	2.54807e+06	3.29222e+06	2.69023e+06	7.03154e+06	3.23893e+06	3.06851e+06	3.70961e+06	2.58461e+06	3.49205e+06	4.26466e+06	3.96179e+06	2.45949e+06	4.95774e+06
Com_072_neg	Phenobarbital	C12 H12 N2 O3	232.085	5.801	231.078	C07434	HMDB0015305	--			grey	2062.43	2017.32	2029.63	2074.19	2011.74	1955.89	2044.98	1906.27	2157.69	2048.95	1937.17	1949.47	1929.83	1825.44	1774.25	1662.65	1603.51	3454.5	2891.14	2618.39	2456.56	2339.66	2374.33	2529.3	2067.21	2403.67	2527.67	2416.83	2675.69	2485.01	2574.49	2557.98	2598.31	3070.12	2797.74	3.65345e+06	2641.3	2552.36
Com_072_pos	trans-4-Hydroxy-L-proline	C5 H9 N O3	131.058	1.791	132.065	C01157	HMDB0000725	--	KD		brown	1786647736	3298196761	1731286947	1405371133	2819684051	1515982873	1349776289	1284501540	1970519357	2454851557	2201206832	2004754399	1980249485	1845318178	1415546070	1195874298	2047022687	1205339485	2086997413	1399433909	1889352630	1640583263	1551559110	2245336673	1180838065	1261501934	1192001386	1243827871	3643630196	1420107063	1870551756	1915532665	2859535761	6815103505	3864663644	2990975838	2237875809	1727436998
Com_073_neg	ethyl 4-chloro-3-[(3,5-dichloro-2-hydroxybenzylidene)amino]benzoate	C16 H12 Cl3 N O3	370.991	1.436	369.983	--	--	--			turquoise	3.10215e+08	1370121968	1258101458	5.96837e+08	5.26597e+07	5.58753e+07	4.02163e+08	3.93277e+08	4.80097e+08	7.40064e+08	1.39932e+08	3.19949e+08	2.58484e+08	3941895858	3.80918e+08	3.96229e+08	2.16746e+08	1126101592	4.74492e+08	9.14838e+08	9.79304e+08	6.42214e+08	3.69627e+08	292203729	3.76428e+08	6.06003e+08	7.10547e+08	8.87354e+08	5.40775e+08	1387985532	1769260866	7.53449e+08	8.81292e+08	3.54092e+08	6.49245e+08	5.04325e+08	5.09971e+08	1390950951
Com_073_pos	Isoquinoline	C9 H7 N	129.058	5.953	130.065	C06323	HMDB0034244	--			turquoise	3.36183e+06	3.82195e+06	3.26205e+06	4.13409e+06	3.26359e+06	3.18491e+06	3.18435e+06	3.86597e+06	4.05037e+06	3.01527e+06	3.16744e+06	3.29897e+06	2.73863e+06	2.78339e+06	8.30029e+06	9.41072e+06	9.29793e+06	1.27536e+07	3.9539e+06	6.16884e+06	4.21574e+06	6.0291e+06	1.01218e+07	3.6688e+06	6.88488e+06	7.55153e+06	4.4652e+06	5.25435e+06	2.4347e+06	2.17339e+06	3.52021e+06	6.39881e+06	2.70414e+06	3.68823e+06	9.62339e+06	6.44177e+06	3.34826e+07	1.77563e+07
Com_074_neg	Dl-3,4-Dihydroxymandelic Acid	C8 H8 O5	184.038	5.596	183.03	--	--	--			grey	1.01974e+08	325080	7.06586e+07	5.05979e+08	2.36756e+08	1.83323e+06	5.65961e+06	8.55923e+06	2.54576e+07	1.50853e+07	4.79721e+06	6.14692e+07	146065032	924077	1.59146e+07	4.51458e+07	2.07015e+07	8.36552e+06	2.25016e+07	1.69979e+07	7.07555e+07	7.14019e+07	4.28289e+06	7.28759e+06	9.94636e+07	1.877e+07	2.39959e+07	5.91308e+07	1.03623e+07	2.31792e+07	8.55796e+07	4.84936e+07	1.95601e+07	3.83519e+06	1.38942e+08	2.27906e+07	1.46456e+08	7.60435e+08
Com_074_pos	Hexadecanamide	C16 H33 N O	255.256	9.771	256.263		HMDB0012273	LMFA08010009			turquoise	1737460514	1357458099	1339554059	1038539923	1823890253	2790179535	1722597480	1092290434	1292496591	7.44448e+08	1035518798	1409491658	518333382	7.90499e+08	1521197834	9.68545e+08	1193473737	1094884696	6.04029e+08	1150690257	3.40615e+08	3.72006e+08	7.65358e+08	1769663169	1575953448	6.61712e+08	1376179329	9.5707e+08	9.23238e+08	3.22762e+08	4.27448e+08	1193343072	1817502644	1510732975	7.24245e+08	8.12675e+08	1145966215	1004823374
Com_075_neg	16-Hydroxyhexadecanoic acid	C16 H32 O3	254.225	9.833	253.218	C14748	HMDB0006294	--		Pre-treatment	yellow	3.00789e+07	2.16382e+08	1.15748e+08	4.28846e+08	2.96713e+08	149396018	2.26619e+08	1.66894e+08	9.96419e+08	1.17447e+08	140412998	3.19616e+08	2.64201e+08	2.31986e+07	8.60132e+06	9.05568e+07	5.56145e+08	2.20261e+08	5.64982e+08	2.73482e+08	222647830	8.11947e+07	613132297	2.38755e+08	1.12527e+08	3.1165e+07	4.40078e+08	130838408	7.03319e+07	1.40966e+08	6.5084e+08	6.61192e+08	7.99043e+08	3.1881e+08	2.82465e+08	9.73771e+08	1.07869e+08	9.78958e+07
Com_075_pos	LPC 20:4-SN1	C28 H50 N O7 P	543.332	9.153	544.339	--	--	--			blue	6.71258e+08	1018932418	1964633158	1143222594	7.71584e+08	1116059463	9.32504e+08	594621353	1.57446e+08	1236112805	1210234933	7.10034e+08	4.73804e+08	1457117209	9.15616e+08	8.9045e+08	338650636	1170614465	3.78183e+08	7.50809e+08	6.95886e+08	8.25332e+08	3.77664e+08	1122686001	4.11803e+08	1131582902	465159514	1137890917	2231175558	1238783240	1.64584e+08	4.31452e+08	6.25781e+08	6.68712e+08	564000916	1700886651	1015215006	9.56673e+08
Com_076_neg	Dulcitol	C6 H14 O6	182.078	1.286	217.048	C01697	HMDB0011632	--			brown	278301	477843	241031	201639	491580	183782	146764	179449	253041	317584	289764	1.02453e+06	188947	193005	136817	135149	249195	122764	264620	103574	2.87552e+06	156981	4.20365e+06	160362	103413	105160	108676	132552	384786	146632	142774	168315	361896	757759	388321	292803	271771	128386
Com_076_pos	PC O-18:0	C26 H54 N O7 P	523.363	10.187	524.371	--	--	LMGP01020046			blue	3.71331e+08	504090569	9.63423e+08	9.67186e+08	6.6319e+08	2.93545e+08	4.78756e+08	3.7764e+08	136592957	258279053	5.60834e+08	4.71897e+08	1.69182e+08	589853328	4.35576e+08	4.22192e+08	1.18725e+08	7.22538e+08	1.23763e+08	278728493	281760770	4.19677e+08	1.34298e+08	3.63214e+08	2.25026e+08	4.29809e+08	1.96547e+08	4.79544e+08	7.7652e+08	3.49602e+08	1.09692e+08	1.48244e+08	229625613	2.66867e+08	2.7115e+08	4.05348e+08	4.31105e+08	5.40038e+08
Com_077_neg	Mestranol	C21 H26 O2	310.182	8.662	309.175	C07618	HMDB0015446	--			turquoise	5.96104e+07	6.41621e+07	7.21628e+07	6.82861e+07	8.00889e+07	7.34975e+07	6.277e+07	1.0091e+08	7.49065e+07	6.37298e+07	1.71082e+08	5.7443e+07	1.71669e+08	7.83649e+07	5.85988e+07	6.98922e+07	5.53294e+07	9.49928e+07	4.4185e+07	1.07051e+08	9.60793e+07	105296382	114616485	116401429	1.60013e+08	6.72851e+07	7.16731e+07	5.76289e+07	7.31443e+07	6.18093e+07	5.29121e+07	6.78866e+07	5.5481e+07	7.09579e+07	9.35187e+07	7.54674e+07	6.10434e+07	7.22357e+07
Com_077_pos	methyl 4-methyl-2-oxo-2H-pyran-6-carboxylate	C8 H8 O4	168.042	5.91	169.05	--	--	--			turquoise	2.56694e+08	3.30506e+06	4.08111e+07	3.32088e+08	1.70064e+08	3.06254e+06	7.78664e+06	1.1069e+07	1.47402e+07	9.26605e+06	4.35207e+06	1.31274e+07	6.17148e+07	1.71297e+06	8.1827e+06	1.44452e+07	8.57073e+06	4.44779e+06	7.65405e+06	2.89954e+06	4.13433e+07	3.15012e+08	3.31574e+06	3.20324e+06	1.17817e+08	1.12068e+07	1.44774e+07	1.23488e+08	6.90107e+06	2.22301e+07	1.27528e+07	7.84771e+06	4.20561e+06	3.30758e+06	1.75357e+08	1.21275e+07	5.26267e+08	6.21883e+08
Com_078_neg	Lysopc 17:0	C25 H52 N O7 P	509.349	10.4	508.342	--	--	--			blue	434883153	5.27777e+08	9.98045e+08	8.31449e+08	876703690	3.76674e+08	5.91438e+08	3.50368e+08	1.26448e+08	3.74501e+08	6.33514e+08	5.29129e+08	3.18026e+08	8.326e+08	6.45062e+08	6.16931e+08	1.7001e+08	8.14273e+08	1.78214e+08	8.35108e+08	7.02132e+08	1017474767	2.69296e+08	7.16839e+08	4.25397e+08	7.07575e+08	3.1939e+08	7.48012e+08	948676952	477430222	132480759	1.94093e+08	2.26932e+08	2.87225e+08	3.24352e+08	4.68612e+08	5.97178e+08	7.15148e+08
Com_078_pos	2-oxa-4-azatetracyclo[6.3.1.1~6,10~.0~1,5~]tridecan-3-one	C11 H15 N O2	193.11	4.932	194.118	--	--	--	KD		black	2.64647e+08	4.06645e+08	2.72756e+08	2.33372e+08	3.61314e+08	2.51367e+08	2.57205e+08	2.40319e+08	3.14166e+08	1.27582e+08	1.29419e+08	1.30849e+08	2.94967e+08	2.65443e+08	3.04305e+07	2.39714e+07	2.98555e+08	2.10319e+08	3.42364e+08	224465385	2.77098e+08	2.78763e+08	2.61462e+08	3.28756e+07	1.9298e+08	214085141	2.0588e+08	2.09857e+08	6.92472e+06	2.42005e+08	2.82057e+08	2.88543e+07	466500840	3.01047e+07	2.94447e+07	6.85016e+06	2.94523e+07	3.00342e+07
Com_079_neg	trans-Petroselinic acid	C18 H34 O2	328.262	10.658	327.254	--	--	--			yellow	3.37085e+07	3.44424e+08	1.47232e+08	2.07203e+08	1.62674e+08	1.03433e+08	209373495	1.62802e+08	666201037	1.15317e+08	1.15666e+08	3.40915e+08	2.21059e+08	3.85837e+07	2.02052e+07	9.40837e+07	3.38216e+08	1.63847e+08	3.27402e+08	2.64504e+08	415861357	1.20797e+08	4.26682e+08	2.10863e+08	1.40963e+08	2.28078e+07	3.957e+08	1.04888e+08	6.59157e+07	1.80249e+08	381831537	386243121	4.55172e+08	1.59646e+08	3.14039e+08	3.34299e+08	7.76157e+06	79386331
Com_079_pos	PC O-16:0	C24 H50 N O7 P	495.332	9.361	496.339	--	--	LMGP01020019			blue	1706936262	1495193030	2910922409	2752312814	1668909444	1591699719	1662108780	1283288243	5.48687e+08	1035881994	1724663231	1634764765	1150845885	1905064364	1548859468	1690726461	7.46296e+08	1872723612	8.04774e+08	1075000575	1246711984	1721697784	6.57815e+08	1469783171	8.92899e+08	2036983416	7.76054e+08	1897856802	1703464031	1186754821	6.13919e+08	6.96337e+08	8.14232e+08	1237769625	1038571242	1292461581	1674873597	1664453388
Com_080_neg	Dihydroxyacetone phosphate	C3 H7 O6 P	169.998	1.527	338.989	C00111	HMDB0001473	--			brown	3.67263e+06	6.80333e+06	3.41073e+06	3.21221e+06	5.93147e+06	8.21782e+06	2.95221e+06	2.6594e+06	3.88846e+06	4.90071e+06	4.64567e+06	3.54717e+06	4.62269e+06	3.93254e+06	3.26317e+06	2.94311e+06	4.25628e+06	2.8645e+06	4.44367e+06	3.13829e+06	3.89e+06	3.40622e+06	3.17329e+06	4.23302e+06	2.62165e+06	2.74393e+06	2.75385e+06	2.81798e+06	5.8864e+06	2.98092e+06	3.72983e+06	3.69451e+06	5.2596e+06	7.39294e+06	6.80678e+06	5.54045e+06	4.53428e+06	3.90071e+06
Com_080_pos	Fenpropimorph	C20 H33 N O	303.253	9.978	304.261	C18787	HMDB0037270	--	nKD		turquoise	5.91765e+08	5.15504e+08	4.20884e+08	3.69973e+08	6.45744e+08	5.84775e+08	6.86853e+08	4.57933e+08	4.48069e+08	2.27412e+08	3.22865e+08	5.34808e+08	2.49449e+08	3.93457e+08	1047300387	5.16618e+08	5.87012e+08	6.23704e+08	9.65293e+07	4.88527e+08	1.09103e+08	1.26996e+08	3.16917e+08	9.94405e+08	7.16037e+08	3.34983e+08	5.56637e+08	4.23793e+08	3.98485e+08	1.16421e+08	1.45346e+08	4.66578e+08	8.96996e+08	9.49961e+08	3.64475e+08	344785607	5.3586e+08	447064144
Com_081_neg	D-Glucose 6-phosphate	C6 H13 O9 P	260.03	1.26	259.022	C00092	HMDB0001401	--	KD		brown	7.8196e+06	1.40637e+07	7.01679e+06	6.18477e+06	1.23057e+07	4.61559e+07	6.00114e+06	5.67995e+06	8.12443e+06	1.06137e+07	9.24433e+06	8.30578e+06	1.00649e+07	8.62762e+06	6.30599e+06	5.55697e+06	9.17844e+06	5.55743e+06	9.58902e+06	6.19322e+06	8.2562e+06	7.74305e+06	8.3173e+06	1.01604e+07	5.16352e+06	6.13773e+06	5.41319e+06	5.74731e+06	1.31351e+07	5.88606e+06	7.55354e+06	8.30198e+06	1.22939e+07	2.07831e+07	1.5153e+07	1.17802e+07	1.07266e+07	7.888e+06
Com_081_pos	Noroxycodone-d3	C17 H16 [2]H3 N O4	304.15	5.206	305.157	--	--	--	KD		black	2.81444e+07	4.53063e+07	3.03094e+07	2.24177e+07	3.61584e+07	2.23344e+07	1.92814e+07	1.83251e+07	2.44722e+07	409042	299661	230360	2.88277e+07	2.84468e+07	161040	152710	2.83891e+07	2.3507e+07	3.46783e+07	2.1446e+07	2.88894e+07	2.69165e+07	2.55145e+07	184655	1.7989e+07	2.00846e+07	2.03094e+07	1.91481e+07	140233	2.33033e+07	2.43442e+07	222681	3.59104e+07	161683	137550	185507	175303	147601
Com_082_neg	16-(Hexopyranosyloxy)-7-hydroxy-8,9-epoxypimaran-18-oic acid	C26 H42 O10	514.279	6.673	513.272	--	--	--			brown	1.73605e+07	8.2227e+06	4.085e+06	5.06381e+06	657240	3.65529e+06	2.14927e+06	576195	2.63831e+07	1.33087e+07	3.98143e+06	6.21007e+06	3.43819e+06	3.92228e+06	2.42158e+06	2.24541e+06	1.0714e+07	1.64499e+06	1.53525e+07	7.41546e+06	6.04962e+06	6.74011e+06	1.836e+07	1.01806e+07	4.13651e+06	1.86474e+06	7.06593e+06	1.5129e+06	4.40727e+07	3.88093e+06	2.20957e+08	206842	3.25098e+06	1.83142e+06	6.6948e+06	666493	2.63178e+06	1.85982e+07
Com_082_pos	N-(2,5-diethoxy-4-morpholinophenyl)thiophene-2-carboxamide	C19 H24 N2 O4 S	376.149	6.564	377.157	--	--	--	nKD		turquoise	1206.65	351.117	263.138	363.574	257.719	244.964	299.694	418.853	248.968	278.498	289.837	362.831	241.051	676.854	223.671	674.622	851.052	1107.18	524.642	301.898	379.647	532.273	377.673	762.846	1539	832.309	476.505	163.725	205.681	319.166	432.752	791.223	277.046	281.936	204.938	177.859	742.246	206.235
Com_083_neg	11(E)-Eicosenoic Acid	C20 H38 O2	310.288	11.459	309.28	--	--	--		Pre-treatment	yellow	8.57673e+06	9.45485e+07	4.04455e+07	4.78772e+07	3.46428e+07	1.96744e+07	5.51635e+07	4.8203e+07	1.70353e+08	3.70358e+07	3.0917e+07	1.70391e+08	8.66721e+07	1.15565e+07	4.53784e+06	3.23036e+07	1.48591e+08	6.55352e+07	1.24576e+08	7.4588e+07	1.50383e+08	2.38272e+07	9.79135e+07	4.92421e+07	6.65611e+07	5.45874e+06	1.33917e+08	2.26188e+07	1.3987e+07	4.96079e+07	1.17607e+08	1.39146e+08	3.14881e+08	3.06398e+07	2.05981e+08	9.47981e+07	3.10024e+07	2.73059e+07
Com_083_pos	Asp-glu	C9 H14 N2 O7	262.08	1.316	263.087		HMDB0028752	--			grey	2.80092e+06	6.46341e+06	5.14154e+06	6.53325e+06	1.40805e+07	3.61536e+07	1.39931e+07	1.223e+07	1.81939e+07	6.75423e+08	2.80594e+08	3.21365e+07	3.64195e+06	3.08277e+06	7.6918e+07	2.68342e+07	7.40813e+06	7.82571e+06	1.63178e+07	2.00855e+07	2.31403e+07	2.24229e+07	1.95852e+07	6.22735e+08	8.16585e+06	6.10698e+06	4.51416e+06	3.29618e+06	1.32559e+08	2.5667e+06	2.45136e+06	1.64591e+07	3.50397e+06	5.72174e+06	3.70051e+07	3.29855e+07	9.34561e+07	1.24647e+07
Com_084_neg	4-Methylphenol	C7 H8 O	108.058	5.461	107.05	C01468	HMDB0001858	--			turquoise	3.59218e+06	1.39945e+07	4.51689e+06	1.79995e+07	2.76688e+06	3.02551e+06	1.94163e+06	8.73908e+06	3.17618e+07	4.07686e+06	2.33639e+06	2.50601e+07	1.98609e+07	3.16389e+06	1.17638e+07	4.41149e+07	8.43437e+07	6.95152e+07	3.95222e+06	9.81953e+06	8.78821e+07	5.99456e+07	3.25147e+07	2.54503e+07	3.54006e+07	1.78087e+07	1.77077e+08	9.53663e+07	1.90992e+06	1.83124e+06	3.9469e+06	2.89051e+06	1.57226e+07	9.7355e+06	1.82369e+07	1.41939e+06	1.05224e+07	5.54724e+07
Com_084_pos	PC O-18:2	C26 H50 N O7 P	519.332	9.028	520.339	--	--	--		Post-treatment	blue	5.58962e+08	7.35092e+08	1594985670	7.28348e+08	5.10309e+08	4.41106e+08	3.12135e+08	2.98612e+08	1.00818e+08	5.50687e+08	6.71351e+08	1.85063e+08	2.74112e+08	9.06594e+08	9.34283e+08	5.04317e+08	1.05887e+08	5.70974e+08	1.95898e+08	4.91344e+08	240811648	5.30588e+08	1.98546e+08	4.12081e+08	1.90411e+08	6.39704e+08	155734419	862935535	1121121002	937997998	7.71379e+07	1.13335e+08	2.85005e+08	3.67879e+08	3.47692e+08	775900126	8.03711e+08	4.61465e+08
Com_085_neg	D-Glucarate	C6 H10 O8	210.038	1.302	191.02	C00818	HMDB0000663	--			grey	3.35727e+06	1.29369e+07	6.62681e+06	1.27192e+07	6.09209e+06	5.07486e+08	2.95064e+06	9.17971e+06	5.3535e+06	1.107e+06	6.46906e+07	4.12427e+06	1.45014e+06	1.13169e+07	3.40335e+06	6.93827e+06	4.25341e+06	7.561e+06	8.51666e+06	8.25868e+06	8.7267e+06	4.69421e+06	2.38721e+06	5.55126e+06	4.59287e+06	7.07535e+06	5.76065e+06	7.77011e+06	8.93548e+06	6.69719e+06	5.05061e+06	6.70991e+06	1.13926e+07	8.86269e+07	3.24038e+06	1.62612e+07	7.09196e+06	7.47291e+06
Com_085_pos	Creatine phosphate	C4 H10 N3 O5 P	211.036	1.291	212.043	C02305	HMDB0001511	--			brown	603258	1.00469e+06	615515	480854	978748	481415	349065	403337	611876	808369	648695	530700	767178	563282	399693	308837	697206	325769	706921	329475	673720	439385	509406	583511	340822	398141	384241	337716	1.14993e+06	353048	543723	585274	822552	1.97826e+06	1.0698e+06	921067	642525	346456
Com_086_neg	Hexadecanedioic acid	C16 H30 O4	286.215	7.952	285.208	C19615	HMDB0000672	LMFA01170022			green	1.27601e+07	1.66795e+07	1.51603e+07	2.14613e+07	1.64671e+07	1.32759e+07	1.37077e+07	1.15461e+07	5.32534e+07	3.08211e+07	3.19594e+07	3.87483e+07	1.29539e+07	8.46132e+06	9.34539e+06	9.7271e+06	3.12423e+07	1.3666e+07	3.3824e+07	3.16839e+07	4.4997e+07	1.84227e+07	2.19488e+07	1.50671e+07	4.17554e+07	3.2399e+07	7.64993e+07	1.20594e+07	2.45578e+07	1.54659e+07	6.87463e+07	3.51295e+07	5.74687e+07	1.71525e+07	3.25207e+07	3.41298e+07	1.66559e+07	2.07386e+07
Com_086_pos	3-Aminoisobutyric acid	C4 H9 N O2	103.063	1.274	104.071	C05145	HMDB0003911	--			brown	6.76053e+07	5.85573e+07	3.82131e+07	2.81249e+07	2.18879e+07	2.20901e+07	2.89319e+07	3.34192e+07	3.57447e+07	5.12531e+07	74001587	6.34845e+07	2.0748e+08	1.16171e+08	1.1522e+08	125897536	9.79217e+07	1.1412e+08	9.50117e+07	4.68238e+07	1.29996e+08	155601187	4.40724e+07	1.31567e+08	139289876	8.97999e+07	7.62892e+07	6.18552e+07	3.11766e+07	3.09289e+07	3.2069e+07	3.76498e+07	3.22503e+07	4.07665e+07	6.66447e+07	3.0712e+07	6.64363e+07	9.86017e+07
Com_087_neg	methadone-d9	C21 H18 [2]H9 N O	317.956	1.17	316.948	--	--	--			turquoise	3.33897e+08	2.90887e+08	3.53509e+08	3.74302e+08	3.37969e+08	3.46238e+08	3.4869e+08	3.34743e+08	3.49874e+08	2.83599e+08	3.18533e+08	3.31191e+08	3.34521e+08	2.95114e+08	3.31306e+08	3.40759e+08	3.05431e+08	353898759	3.06307e+08	3.9545e+08	357297309	3.67375e+08	3.0882e+08	3.29046e+08	3.92033e+08	4.10515e+08	3.77029e+08	3.44337e+08	2.67321e+08	3.61041e+08	334533829	3.52758e+08	249052071	1.34373e+08	2.5626e+08	266006692	3.11809e+08	3.18351e+08
Com_087_pos	N-[1-(4-methoxy-2-oxo-2H-pyran-6-yl)-2-methylbutyl]acetamide	C13 H19 N O4	253.131	6.094	254.139	--	--	--		Pre-treatment	pink	3966.34	3038.91	2223.95	8827.65	2817.79	8662.45	4351.39	1691.67	1.40877e+06	1264.15	998.865	677672	2.36247e+06	2648.83	3461.31	2310.69	1.11502e+06	2379.07	41997.3	2018.2	4.40043e+06	1365.57	4.1152e+06	5013.86	3735.16	887.598	2.30849e+06	3759.92	988.987	6166.53	466912	3858.06	1137.56	4452.58	39582.1	24794.5	203676	7147.28
Com_088_neg	Oleic Acid	C18 H34 O2	564.512	10.639	563.505	C00712	HMDB0000207	LMFA01030002	nKD	Pre-treatment	yellow	4.25559e+06	2.17025e+08	4.64471e+07	8.91767e+07	5.54326e+07	2.74492e+07	8.17071e+07	6.10282e+07	3.39082e+08	3.39496e+07	3.8962e+07	1.73975e+08	9.13361e+07	4.7435e+06	1.64099e+06	2.47113e+07	1.46532e+08	5.32732e+07	1.39107e+08	1.07093e+08	1.99704e+08	3.68801e+07	2.67832e+08	8.65827e+07	4.60828e+07	2.44673e+06	2.00735e+08	3.34277e+07	1.51824e+07	6.84206e+07	1.80611e+08	1.9046e+08	2.42009e+08	6.37873e+07	1.3274e+08	1.48208e+08	4.71481e+07	2.72434e+07
Com_088_pos	Norketamine	C12 H14 Cl N O	223.076	5.394	224.084		HMDB0060549	--			red	3081.73	3603.96	3088.1	3007.58	3401.28	2892.75	2843.43	2746.5	3759.6	3361.82	3403.41	2902.67	2421.8	2427.87	2079.89	2183.59	2478.88	2357.3	2347.59	2117.6	2346.47	2259.7	2492.96	2186.86	2321.99	2119.48	2264.22	2369.11	2805.56	2575.04	3099.76	2626.97	2506.35	3641.04	2816.14	2159.44	2495.47	2457.18
Com_089_neg	Gluconic acid	C6 H12 O7	196.059	1.304	195.051	C00257	HMDB0000625	--			turquoise	2.33058e+07	2.80324e+07	2.6123e+07	1.90097e+07	8.67367e+06	3.78041e+07	1.66092e+07	1.93517e+07	1.80953e+07	2.26298e+07	3.34627e+07	2.98757e+07	1.49462e+07	3.72061e+07	1.93897e+07	4.70093e+07	1.53565e+07	2.33299e+07	2.06527e+07	2.26472e+07	9.60945e+06	2.5541e+07	2.79649e+07	1.79077e+07	1.55771e+07	2.67338e+07	2.84505e+07	1.97097e+07	4.31794e+07	2.51094e+07	2.06761e+07	1.19791e+07	2.78301e+07	1.7964e+07	2.52296e+07	2.25699e+07	3.17882e+07	3.37182e+07
Com_089_pos	3,4-dihydro-2H-benzo[4,5]imidazo[2,1-b][1,3]thiazin-3-ol	C10 H10 N2 O S	206.05	5.393	224.084	--	--	--			red	2666.03	3117.81	2671.54	2601.88	2942.47	2502.53	2459.87	2376.02	3252.45	2908.34	2944.31	2511.12	2095.12	2100.37	1799.33	1889.04	2144.5	2039.31	2030.91	1831.95	2029.95	1954.88	2156.68	1891.87	2008.77	1833.57	1958.79	2049.53	2427.11	2227.68	2681.62	2272.61	2168.26	3149.89	2436.26	1868.15	2158.85	2125.73
Com_090_neg	D-Mannose 6-phosphate	C6 H13 O9 P	260.03	1.527	259.022	C00275	HMDB0304312	--			brown	2.14718e+06	4.36773e+06	1.91958e+06	1.98441e+06	3.2509e+06	4.86412e+07	1.59943e+06	1.66267e+06	2.31228e+06	3.00381e+06	3.42557e+06	2.13202e+06	2.80603e+06	2.34617e+06	2.08897e+06	1.95582e+06	2.50052e+06	1.78317e+06	2.61279e+06	1.83263e+06	2.40537e+06	2.02912e+06	2.0636e+06	2.53297e+06	1.68909e+06	1.6961e+06	1.72962e+06	1.91575e+06	3.8505e+06	2.04511e+06	2.26729e+06	2.27018e+06	3.33964e+06	4.60131e+06	4.08183e+06	3.30181e+06	2.49944e+06	2.46418e+06
Com_090_pos	Cytidine 5'-monophosphate (hydrate)	C9 H14 N3 O8 P	323.051	5.156	324.058	--	--	--		Pre-treatment	grey	15679.1	19114.2	14870.9	15194.6	13173.9	13017.1	14301.4	11668.1	9437.39	1.46349e+07	1.0625e+07	2.6431e+06	30489.8	18747.6	1.25338e+06	237442	74424.4	19300.6	12942.6	12256.3	11979	17587.9	13643.8	9156.65	8581.21	11982.7	10088.6	13704.9	73658.8	28811	657879	10584.7	5.03398e+06	142054	20466.9	7880.81	9694.4	11657.5
Com_091_neg	mesaconic acid	C5 H6 O4	130.027	1.343	129.02	C01732	HMDB0000749	LMFA01170116			grey	2.40266e+06	3.70755e+07	3.31849e+07	4.05131e+07	6.52495e+06	2.25745e+08	1.61096e+07	1.71129e+07	4.25513e+07	1.41137e+07	9.89817e+07	7.94788e+06	1.15182e+07	3.0289e+07	1.37535e+07	10536378	1.25843e+07	1.8655e+07	2.55294e+07	1.66322e+07	2.24415e+07	1.17983e+07	1.08788e+07	1.81164e+07	1.78108e+07	2.48595e+07	3.30726e+07	3.32021e+07	3.93233e+06	3.08066e+07	2.2172e+07	2.5626e+07	3.51043e+07	1.73322e+07	1.10737e+07	2.98509e+07	2.185e+07	3.35237e+07
Com_091_pos	PC 34:1	C42 H82 N O8 P	781.558	10.911	782.566	--	--	LMGP01012146			grey	5.0197e+08	4.03886e+08	3.41562e+08	413934586	315423298	346742119	2.51829e+08	3.87585e+08	4.06773e+08	2.64818e+08	3.83298e+08	4.22024e+08	1.38455e+07	5.27881e+08	4.73358e+08	3.46969e+08	2.0926e+08	2.75737e+08	5.12141e+08	3.84985e+08	4.36321e+08	3.74068e+08	5.02915e+08	3.81069e+08	4.82637e+08	3.83172e+08	2.43479e+08	4.61845e+08	3.62053e+08	4.7375e+08	4.03677e+08	2.58102e+08	1.28139e+08	342516691	475687652	4.23755e+08	4.44727e+08	4.24457e+08
Com_092_neg	(2S)-4-Oxo-2-phenyl-3,4-dihydro-2H-chromen-7-yl beta-D-glucopyranoside	C21 H22 O8	448.143	7.054	447.135	--	--	--			grey	1.65621e+07	1.97244e+07	2.79846e+07	2.79196e+07	2.32804e+07	3.5923e+07	2.4652e+07	1.43813e+07	4.32467e+07	6.4421e+07	3.37001e+07	3.02938e+07	3.66975e+07	2.60524e+07	2.27452e+07	1.55888e+08	2.0587e+08	1.79078e+08	6.72108e+07	3.36517e+07	3.29197e+07	2.85463e+07	2.42682e+07	2.86508e+08	1.63664e+08	2.67997e+08	185430251	2.00412e+07	2.06429e+07	1.74048e+07	2.17355e+07	2.049e+07	8.35214e+07	2.27884e+08	5.03107e+07	2.43256e+07	1.72459e+07	1.54117e+07
Com_092_pos	9-Aminoacridine	C13 H10 N2	194.085	5.388	212.118		HMDB0247578	--			brown	1.03973e+06	2.75135e+06	1.23726e+07	2.70725e+06	631147	5.6492e+06	497716	154864	1.49422e+06	44116.3	44570.6	1.24591e+06	5.74589e+06	2.58165e+06	4.45715e+06	569881	3.09237e+06	2.23546e+06	359773	5.16216e+06	30601.2	3.55458e+06	976209	2.87647e+06	844865	639870	168521	3.52144e+06	1.06793e+08	2.84281e+06	529904	1.48343e+06	33907.6	1.62308e+08	8.71539e+06	664797	3.53625e+06	285918
Com_093_neg	Lysope 18:1	C23 H46 N O7 P	479.302	8.925	478.295	--	--	--		Post-treatment	blue	7.02322e+07	4.68271e+07	7.61426e+07	9.09232e+07	4.54486e+07	5.52642e+07	4.99952e+07	4.83536e+07	1.49233e+07	4.00367e+07	3.94943e+07	3.53457e+07	3.74191e+07	8.93717e+07	6.36358e+07	5.15111e+07	2.39765e+07	9.24171e+07	1.91497e+07	5.34348e+07	3.97152e+07	7.46402e+07	2.93193e+07	1.069e+08	2.20078e+07	8.79599e+07	2.52529e+07	6.40712e+07	9.13195e+07	3.50425e+07	22679370	1.89105e+07	1.72054e+07	3.22749e+07	3.80345e+07	7.48979e+07	3.93883e+07	5.30777e+07
Com_093_pos	octadec-9-ynoic acid	C18 H32 O2	262.229	9.628	263.237	--	--	--	nKD		turquoise	1.5809e+06	1.68858e+06	2.96992e+06	1.55086e+06	2.29609e+06	2.40241e+06	2.57934e+06	2.62443e+06	1.59984e+06	2.2836e+06	2.05635e+06	1.54148e+06	1.3239e+06	2.07453e+06	1.55815e+06	1.50476e+06	1.21169e+06	1.0922e+06	1.20658e+06	1.68175e+06	1.20293e+06	1.47285e+06	2.30974e+06	2.1936e+06	1.79846e+06	1.0743e+06	1.29518e+06	1.68733e+06	3.57004e+06	2.46436e+06	1.64241e+06	1.33863e+06	2.2997e+06	2.65279e+06	1.17523e+06	1.63218e+06	1.98727e+06	2.26751e+06
Com_094_neg	LPE O-16:1	C21 H44 N O6 P	437.291	9.82	436.284	--	--	--			blue	2.44507e+07	2.29631e+07	6.81687e+07	1.26973e+08	6.08169e+07	7.00575e+07	3.80469e+07	3.48583e+07	2.02549e+07	5.03356e+07	3.33216e+07	3.07662e+07	1.7927e+07	5.25982e+07	5.07748e+07	8.81635e+07	1.66779e+07	6.46271e+08	2.10611e+07	8.85369e+07	4.86053e+07	103553322	5.61233e+07	3.99939e+07	2.6186e+07	4.90939e+07	3.18797e+07	5.59002e+07	6.97533e+07	4.09803e+07	2.13256e+07	3.8686e+07	3.54744e+07	5.58275e+07	2.97291e+07	9.40877e+07	3.08694e+07	5.57051e+07
Com_094_pos	5,8-dihydroxy-10-methyl-5,8,9,10-tetrahydro-2H-oxecin-2-one	C10 H14 O4	180.079	6.615	181.086	--	--	--			grey	147549568	1.41084e+07	3.82105e+07	4.22936e+07	8.21028e+07	1.16976e+07	9.83436e+07	3.20552e+07	6.76575e+07	2.50434e+08	1.28884e+08	1.35714e+08	3.72676e+07	2.60806e+08	1.44516e+07	5.1589e+07	1.40243e+08	4.73815e+07	1.90387e+07	1.35071e+07	4.19038e+07	2.3411e+07	1.37832e+08	4.22683e+07	2.30953e+07	1.16985e+07	6.73631e+07	4.03884e+07	4.81057e+07	1.27831e+08	611078115	3.79474e+08	4.3844e+08	2.42494e+07	6.44072e+07	7.60987e+07	4.29485e+07	3.89422e+07
Com_095_neg	2-Hydroxy-2-methyl-3-buten-1-yl beta-D-glucopyranoside	C11 H20 O7	310.121	6.481	309.114	--	--	--			grey	28676.8	32167	30885.4	29783.6	29716.4	29315.2	30184.7	29894.4	36697.9	33687	32717.4	31181.4	28852.9	27129.8	25201.7	25193.3	24797.1	23838.9	23655.6	36140	32482.7	28499.1	29935.8	24963.5	23383.9	25819.1	29408.4	26190.1	27770.5	24148.7	30519.7	25663.3	25462.4	27151.3	25349.6	25666	25173.6	23876.6
Com_095_pos	3-(3,4-dihydroxyphenyl)propanoic acid	C9 H10 O4	164.047	2.522	165.055	C10447	HMDB0000423	--			blue	4.08784e+08	3.18094e+08	4.31334e+08	4.47736e+08	2.6877e+08	244403665	2.74563e+08	4.00221e+08	1.86423e+08	2.16773e+08	3.07056e+08	2.10724e+08	1.7886e+08	5.64082e+08	3.64026e+08	3.0449e+08	1.37149e+08	3.05532e+08	1.76164e+08	272554306	2.51153e+08	3.81556e+08	2.68919e+08	3.47045e+08	3.09368e+08	5.43986e+08	2.72999e+08	4.07786e+08	3.4779e+08	3.06864e+08	1.66123e+08	1.37096e+08	1.96107e+08	2.33363e+08	3.00116e+08	2.88635e+08	218622773	5.94347e+08
Com_096_neg	4-tert-Amylphenol	C11 H16 O	164.12	6.538	163.113	C14226	HMDB0246582	--	nKD		turquoise	1970.63	2538.06	1999.79	2163.91	2198.51	1972.14	2071.58	2045.74	2347.73	2171.96	2054.28	1983.55	1976.55	1834.07	1833.07	1782.95	1680.24	1511.45	1623.31	2380.11	1985.75	1938.84	1845.51	1637.84	2010.71	1656.29	1748.94	1555.21	1647.25	1527.3	1821.21	1480.44	1616.79	1739.43	1493.43	1547.55	1535.77	1489.89
Com_096_pos	3-(3,4,5-trimethoxyphenyl)propanoic acid	C12 H16 O5	262.082	6.613	263.089		HMDB0030254	--			grey	1.40387e+08	9.04039e+06	3.056e+07	3.83559e+07	7.72779e+07	4.98419e+06	9.04965e+07	2.8054e+07	5.04352e+07	2.09674e+08	1.05246e+08	1.09977e+08	2.59935e+07	2.50469e+08	1.23756e+07	4.81386e+07	1.21988e+08	4.27313e+07	1.5148e+07	1.1114e+07	3.39304e+07	1.83869e+07	1.15627e+08	3.1954e+07	1.91058e+07	8.63031e+06	5.30444e+07	3.26078e+07	3.42121e+07	108161228	4.68284e+08	2.94865e+08	320455187	1.35642e+07	4.31932e+07	5.14456e+07	3.18583e+07	3.00805e+07
Com_097_neg	δ-Ribono-1,4-lactone	C5 H8 O5	148.037	1.336	147.03	--	--	--			grey	1.52405e+06	6.67421e+06	1.662e+07	3.1561e+07	12692651	2.46875e+08	7.00244e+06	3.36759e+07	1.5525e+07	5.71707e+06	1.24835e+08	1.12902e+07	5.63945e+06	3.06386e+07	1.69022e+07	1.90209e+07	1.20387e+07	2.16847e+07	2.38283e+07	2.21162e+07	2.46617e+07	1.29414e+07	9.65892e+06	1.42972e+07	1.30245e+07	1.75155e+07	20931465	2.3528e+07	1.93928e+07	18743339	1.82818e+07	7.26111e+06	2.43355e+07	2.15708e+06	8.6374e+06	1.97083e+07	1.98799e+07	2.86565e+07
Com_097_pos	Diethyl maleate	C8 H12 O4	172.071	4.207	173.078		HMDB0251249	--	KD		black	49449727	6.95688e+07	4.93064e+07	3.9363e+07	6.21324e+07	43557582	4.17801e+07	4.11705e+07	5.03329e+07	6.01574e+06	6.07484e+06	6.33097e+06	2.36835e+07	5.34702e+07	2.37233e+06	2.58219e+06	5.71669e+07	4.90102e+07	6.44564e+07	5.02365e+07	5.58589e+07	5.2612e+07	5.03053e+07	2.40061e+06	4.05011e+07	4.24539e+07	4.60201e+07	4.34498e+07	1.92999e+06	4.72744e+07	5.02501e+07	2.50794e+06	7.09034e+07	1.2231e+06	1.6766e+06	2.08558e+06	2.52976e+06	2.70558e+06
Com_098_neg	LPE O-18:1	C23 H48 N O6 P	465.323	10.59	464.315	--	--	--			blue	1.48477e+07	1.56569e+07	5.74637e+07	7.0093e+07	3.99325e+07	2.51385e+07	29815842	1.96602e+07	1.01871e+07	2.32416e+07	2.05145e+07	2.00113e+07	1.11332e+07	3.89304e+07	3.86809e+07	4.62482e+07	1.25111e+07	6.17811e+08	1.34085e+07	8.09506e+07	4.33166e+07	9.42717e+07	4.2167e+07	2.9941e+07	1.83686e+07	3.21485e+07	1.78109e+07	3.38368e+07	3.96218e+07	2.87038e+07	1.06757e+07	2.5451e+07	2.80951e+07	2.74446e+07	2.08403e+07	6.27569e+07	1.64099e+07	3.72541e+07
Com_098_pos	Decanoylcarnitine	C17 H33 N O4	315.241	6.527	316.248	C03299	HMDB0000651	LMFA07070059	KD		green	1.73381e+07	9.4162e+07	7.34821e+07	1.63146e+08	5.31508e+07	1.59947e+08	2.54053e+08	5.15878e+07	1.29564e+08	9.95855e+07	8.51442e+07	7.36049e+07	4.66801e+07	1.06698e+07	6.76808e+06	3.13724e+07	5.71923e+07	8.4051e+07	1.63754e+08	6.83825e+07	1.53269e+08	295999650	1.55416e+08	1.60333e+08	8.89997e+07	2.01821e+07	9.24543e+07	7.80394e+07	4.23091e+07	8.9465e+07	6.33442e+07	8.50891e+07	1.62714e+08	3.083e+08	8.16268e+07	2.24094e+08	3.85949e+07	5.1128e+07
Com_099_neg	2-[2-(3,4-dichloro-2-cyanophenyl)hydrazono]malononitrile	C10 H3 Cl2 N5	480.186	6.712	239.086	--	--	--			brown	2.23648e+07	3.42478e+07	3.25004e+07	2.57683e+07	3.55586e+07	1.95898e+07	6.19773e+07	3.48916e+07	5.10381e+07	2.43542e+07	2.48129e+07	6.64875e+07	4.15212e+07	2.18802e+07	2.18396e+07	2.99565e+07	138658895	4.64648e+07	4.09033e+07	4.30373e+07	4.38099e+07	2.47172e+07	6.09723e+07	2.94338e+07	3.87933e+07	1.9552e+07	2.22422e+08	9.12252e+07	5.24787e+07	3.78113e+07	2.04688e+08	8.1844e+07	4.70827e+07	3.60251e+07	7.47062e+07	4.57641e+07	6.31417e+07	4.4479e+07
Com_099_pos	Ceftriaxone	C18 H18 N8 O7 S3	576.027	5.237	577.035	C06683	HMDB0015343	--		Pre-treatment	grey	156402	205239	190503	182299	170403	177437	168320	202030	115588	4.94335e+07	3.18045e+07	8.80071e+06	159777	162769	5.47405e+06	828655	443049	181231	168253	166924	162342	194794	175151	146914	147353	195357	153479	196140	153474	163568	2.30885e+06	86963.5	1.0995e+07	247848	128890	102325	125017	143135
Com_100_neg	5-Sulfosalicylic acid	C7 H6 O6 S	217.989	4.955	216.982		HMDB0011725	--			grey	7.22594e+06	2.79188e+06	3.92135e+06	1.11821e+07	2.30819e+06	8.21137e+06	2.22662e+06	3.71265e+06	4.28882e+06	1.38477e+06	1.88838e+06	2.88911e+06	1.84795e+06	3.92119e+07	1.46085e+07	3.11202e+06	4.4186e+06	4.07014e+06	3.96916e+06	1.38872e+07	9.7601e+06	5.38146e+06	1.00082e+07	1.17502e+07	1.3454e+07	3.30736e+06	9.46811e+06	6.95133e+06	1.69688e+06	2.39086e+06	3.06038e+06	6.33949e+06	2.12606e+06	3.24072e+06	4.33511e+06	2.39042e+06	2.66417e+06	1.71903e+08
Com_100_pos	Sedanolide	C12 H18 O2	176.12	6.118	177.127		HMDB0302242	--		Pre-treatment	pink	1.50246e+06	1.62826e+06	1.64325e+06	1.61621e+06	1.56707e+06	1.56632e+06	1.47715e+06	1.45469e+06	1.58391e+07	1.57407e+06	1.53262e+06	1.02433e+07	2.61121e+07	1.35581e+06	1.40088e+06	1.29995e+06	1.54982e+07	1.22791e+06	1.66014e+06	1.39824e+06	6.97153e+07	1.36496e+06	1.13363e+08	1.49563e+06	1.45576e+06	1.28382e+06	4.70767e+07	1.39019e+06	1.40783e+06	1.50446e+06	9.8157e+06	1.51086e+06	1.54586e+06	1.51199e+06	1.21386e+07	1.94452e+06	1.72242e+07	1.50506e+06
Com_101_neg	11(Z),14(Z)-Eicosadienoic Acid	C20 H36 O2	308.272	10.89	307.265	--	--	--	nKD		yellow	6.06776e+06	2.65865e+07	2.90891e+07	4.17065e+07	3.08873e+07	3.16833e+07	5.07886e+07	3.12561e+07	1.48454e+08	4.48073e+07	2.49906e+07	71911521	3.40626e+07	6.49211e+06	4.39008e+06	1.39179e+07	6.43257e+07	3.5461e+07	5.4729e+07	3.62683e+07	7.77965e+07	1.73791e+07	7.69671e+07	3.28285e+07	3.11319e+07	5.86652e+06	7.37534e+07	1.88411e+07	2.1877e+07	4.06203e+07	7.88449e+07	8.48737e+07	1.41856e+08	3.10929e+07	1.4618e+08	9.351e+07	2.65173e+07	2.14577e+07
Com_101_pos	Stearamide	C18 H37 N O	283.287	10.8	284.294	C13846	HMDB0034146	LMFA08010003			turquoise	1.09602e+07	9.85724e+06	7.13425e+06	1.57143e+07	1.63624e+07	2.58963e+07	1.24133e+07	1.06642e+07	9.71324e+06	1.08024e+07	1.13156e+07	1.37652e+07	5.89055e+06	4.9604e+06	6.19961e+06	5.81618e+06	8.14576e+06	8.47745e+06	3.72307e+06	7.08749e+06	6.17697e+06	5.25814e+06	5.29595e+06	7.53795e+06	7.62733e+06	3.34155e+06	6.28965e+06	6.87007e+06	6.88303e+06	6.25544e+06	6.41927e+06	7.61904e+06	8.90613e+06	1.01571e+07	5.55451e+06	7.36865e+06	8.51949e+06	7.4443e+06
Com_102_neg	Erythronolactone	C4 H6 O4	118.027	2.521	117.02	--	--	--			brown	5.13585e+07	8.78063e+07	8.06483e+07	8.40172e+07	5.81723e+07	8.08934e+07	8.62436e+07	5.70504e+07	8.98877e+07	8.86724e+07	9.01088e+07	8.83644e+07	8.81258e+07	6.15647e+07	5.6375e+07	4.16488e+07	4.88447e+07	7.32508e+07	4.51302e+07	4.46881e+07	3.56238e+07	4.30942e+07	1.06689e+08	9.0549e+07	5.9288e+07	6.42999e+07	4.89911e+07	6.57038e+07	1.30426e+08	6.12078e+07	6.02751e+07	7.12073e+07	7.32148e+07	1.30767e+08	8.0703e+07	1.05018e+08	66552847	7.62455e+07
Com_102_pos	5-[5-(ethylsulfonyl)-2-hydroxyanilino]-5-oxopentanoic acid	C13 H17 N O6 S	315.076	5.164	316.083	--	--	--	KD		brown	7.34074e+07	1.8431e+08	6.52776e+07	4.61937e+07	145791355	6.20651e+07	4.74501e+07	4.45131e+07	9.02071e+07	1.22695e+08	1.06329e+08	8.06379e+07	9.42222e+07	9.23724e+07	9.1634e+07	4.62466e+07	1.08778e+08	4.96201e+07	1.02027e+08	6.17982e+07	9.46356e+07	75395906	7.5249e+07	1.11169e+08	4.77269e+07	4.87573e+07	4.53174e+07	4.62085e+07	2.08315e+08	5.62301e+07	7.80542e+07	7.78269e+07	1.31881e+08	3.84026e+08	2.03714e+08	1.49649e+08	9.52985e+07	7.03709e+07
Com_103_neg	Porphobilinogen	C10 H14 N2 O4	226.093	1.337	225.086	C00931	HMDB0000245	--			brown	1.11547e+08	1.84763e+08	1.11489e+08	9.7811e+07	1.35237e+08	9.53981e+07	8.19359e+07	8.4854e+07	1.19631e+08	1.3596e+08	124756234	1.18739e+08	1.23582e+08	1.1916e+08	9.81434e+07	8.55645e+07	1.27914e+08	8.26202e+07	1.27635e+08	1.06939e+08	1.44971e+08	1.3593e+08	1.24134e+08	1.37176e+08	7.8722e+07	9.55988e+07	8.97199e+07	9.16184e+07	1.74506e+08	1.01004e+08	1.12638e+08	1.12375e+08	1.64261e+08	1.50197e+08	1.89694e+08	1.56175e+08	1.30395e+08	1.0905e+08
Com_103_pos	Inosine 5'-Monophosphate	C10 H13 N4 O8 P	348.048	2.421	175.031	C00130	HMDB0000175	--	KD		brown	1.28649e+08	2.3441e+08	1.1593e+08	9.40805e+07	2.17284e+08	1.09294e+08	1.00725e+08	9.85437e+07	1.54557e+08	1.79931e+08	1.71195e+08	1.26478e+08	1.85953e+08	1.74968e+08	1.48801e+08	1.30702e+08	1.92386e+08	1.29675e+08	183338911	1.50321e+08	1.72592e+08	1.8143e+08	1.56058e+08	221101831	1.28622e+08	1.41326e+08	1.16438e+08	1.31845e+08	310308405	129253882	1.62704e+08	1.52118e+08	2.37008e+08	4.41029e+08	2.88285e+08	241511130	2.21255e+08	1.66614e+08
Com_104_neg	Hydroxykynurenine	C10 H12 N2 O4	224.078	1.338	269.076	C02794	HMDB0000732	--			brown	1.08955e+08	1.68666e+08	1.11238e+08	9.74924e+07	1.18642e+08	9.45353e+07	8.0023e+07	8.71453e+07	1.15356e+08	1.37691e+08	1.23623e+08	1.24339e+08	1.22594e+08	1.18249e+08	1.06173e+08	9.55479e+07	7.38754e+07	8.53412e+07	1.23857e+08	1.05404e+08	1.38893e+08	1.37303e+08	1.22634e+08	1.41442e+08	7.64525e+07	9.80482e+07	9.43602e+07	1.00418e+08	1.78884e+08	106753649	1.20318e+08	1.16649e+08	1.66012e+08	1.32688e+08	1.79573e+08	1.57707e+08	1.35274e+08	116755766
Com_104_pos	D-(-)-Aspartic acid	C4 H7 N O4	133.037	1.278	134.045	C00402	HMDB0006483	--			grey	3.09802e+07	3.54511e+07	2.49927e+07	2.30776e+07	3.09239e+07	2.39777e+07	2.09521e+07	1.84694e+07	2.30019e+07	1.21001e+08	9.70696e+07	9.78918e+07	3.65601e+07	3.09934e+07	6.9235e+07	9.55911e+07	3.3086e+07	3.15055e+07	3.29245e+07	2.47031e+07	2.77763e+07	2.83402e+07	3.03092e+06	1.43726e+08	2.33286e+07	2.3167e+07	2.33049e+07	2.38969e+07	214872791	2.71107e+07	3.11266e+07	9.34785e+06	4.15812e+07	2.16079e+08	9.79504e+07	7.38895e+07	1.05914e+08	8.83857e+07
Com_105_neg	Dodecanedioic acid	C12 H22 O4	230.152	6.641	229.145	C02678	HMDB0000623	LMFA01170009			green	7.13528e+06	8.72228e+06	1.54923e+07	1.1574e+07	6.66327e+06	8.4795e+06	6.54183e+06	8.2233e+06	8.30042e+06	1.6621e+07	1.8625e+07	2.5324e+07	6.71031e+06	6.34313e+06	6.46763e+06	7.52766e+06	1.72481e+07	9.37919e+06	1.24863e+07	1.21538e+07	3.02169e+07	8.4708e+06	9.39772e+06	1.18154e+07	1.72018e+07	9.36969e+06	3.47244e+07	1.159e+07	2.0051e+07	2.62565e+07	1.38663e+07	3.87423e+07	7.5501e+07	8.62853e+06	2.04336e+07	2.47984e+07	8.7124e+06	7.88048e+06
Com_105_pos	LPC 18:3-SN1	C26 H48 N O7 P	517.317	8.774	518.324	--	--	--		Post-treatment	blue	7.12372e+07	4.67042e+07	1.35029e+08	7.48285e+07	4.51462e+07	4.82983e+07	3.85463e+07	3.86406e+07	7.37348e+06	5.37819e+07	4.41593e+07	1.91209e+07	2.28081e+07	1.30637e+08	7.98857e+07	6.24122e+07	9.18949e+06	108838636	1.63109e+07	3.00245e+07	1.86764e+07	4.1913e+07	1.42706e+07	9.63781e+07	1.05721e+07	6.83085e+07	1.04016e+07	9.09605e+07	1.10426e+08	5.97322e+07	8.42381e+06	9.87228e+06	2.9536e+07	2.95444e+07	3.20591e+07	8.01799e+07	7.34901e+07	7.03049e+07
Com_106_neg	2-Oxoglutaric acid	C5 H6 O5	146.022	1.43	145.014	C00026	HMDB0000208	--			grey	1.461e+07	1.81851e+07	1.96317e+07	1.51074e+07	1.53632e+07	4.89148e+07	1.72251e+07	1.22848e+07	2.64671e+07	3.77877e+07	3.16418e+07	3.40577e+07	2.4225e+07	3.20004e+07	1.12927e+07	1.23268e+07	2.27062e+07	6.6728e+06	1.69537e+07	1.65074e+07	1.47374e+07	1.65258e+07	2.48868e+07	1.40107e+07	1.50814e+07	1.42115e+07	1.15378e+07	1.97852e+07	4.64815e+07	1.89311e+07	3.10713e+07	2.75771e+07	2.1726e+07	1.02762e+07	6.05927e+07	3.86194e+07	2.42364e+07	2.22088e+07
Com_106_pos	PC O-20:4	C28 H50 N O7 P	543.332	8.97	544.339	--	--	--			blue	8.59221e+07	1.32925e+08	2.57789e+08	128370954	9.65686e+07	1.53055e+08	1.14316e+08	7.73214e+07	2.1658e+07	1.71336e+08	1.54276e+08	8.43105e+07	6.24677e+07	1.44424e+08	1.22784e+08	1.12489e+08	4.12588e+07	148300031	5.3305e+07	9.88862e+07	9.01889e+07	1.16016e+08	5.94955e+07	1.54336e+08	5.57567e+07	1.40969e+08	6.06118e+07	1.50297e+08	2.68974e+08	1.63042e+08	2.40961e+07	5.42984e+07	7.84776e+07	9.31395e+07	6.6201e+07	2.15931e+08	1.34505e+08	1.16637e+08
Com_107_neg	4-Chlorophenol	C6 H5 Cl O	128.003	6.164	126.996	C02124	HMDB0246398	--			grey	23054.1	92552.6	23777.9	140467	22056.5	20880.9	20975	19996.2	24329.1	68444.7	19151.8	20198.2	18479.1	18108.6	17429.6	17286.7	798190	16842.4	18421.1	27803	28917.9	23749.9	27620	21644.4	21370.5	22271.1	131481	22974.4	983742	2.40394e+06	2.31715e+06	1.5179e+06	245570	24882.6	22802.9	261494	20394.8	26872
Com_107_pos	Nordiazepam	C15 H11 Cl N2 O	270.056	6.609	271.063	C07486	HMDB0060538	--			turquoise	18724.3	17675.8	18247.2	17969.3	17744.1	15157.4	16469.1	16037.1	19381	20932.5	18744.1	17759.3	14854.5	15877.5	13443.1	13790.2	13915.2	14193.1	13798	13603.6	14834.4	13836	15186.9	15558.2	13851.4	15246.4	15318.7	14429.2	15596.4	15050.8	23990.4	20548.5	24208.6	17385.5	16438.1	15269.6	15998.9	15301.9
Com_108_neg	LNAPE 18:1/N-18:0	C41 H80 N O8 P	745.565	8.856	744.558	--	--	--			blue	6.49946e+06	7.34648e+06	1.1516e+07	8.74963e+06	7.25914e+06	6.59674e+06	5.62812e+06	5.08898e+06	4.02653e+06	7.26594e+06	7.91348e+06	5.43384e+06	6.09752e+06	8.82134e+06	6.95975e+06	4.65556e+06	2.27381e+06	3.69899e+06	1.70064e+06	3.76482e+06	3.50753e+06	4.09514e+06	3.06081e+06	1.08667e+07	4.01976e+06	6.45416e+06	3.97052e+06	8.18321e+06	9.61675e+06	9.00564e+06	3.51332e+06	4.67786e+06	5.69599e+06	5.46411e+06	6.10683e+06	8.16887e+06	7.9972e+06	6.75442e+06
Com_108_pos	Obscurolide A1	C15 H17 N O5	313.088	1.315	314.095	--	--	--			grey	667731	1.10749e+06	676283	527283	1.07297e+06	532270	388387	452065	691191	2.80163e+08	2.23559e+08	2.28098e+08	895018	660574	181918251	1.85772e+08	823011	303227	826027	334457	763490	491717	565059	2.11508e+08	326757	329853	326103	314652	259367937	390948	696002	2.20577e+08	1.07311e+06	2.79883e+08	311390628	304228606	2.56928e+08	2.24439e+08
Com_109_neg	PC 18:0_20:3	C46 H86 N O8 P	857.615	11.057	856.608	--	--	LMGP01012196			grey	1.42997e+07	1.46953e+07	1.25885e+07	1.36012e+07	4.15164e+07	2.2096e+07	4.7379e+07	1.26619e+07	3.74237e+07	3.73455e+07	2.25335e+07	4.60066e+07	1.82292e+07	5.1183e+07	1.87656e+07	1.1983e+08	9.16061e+07	4.81763e+07	1.17723e+08	2.02214e+06	8.47456e+07	4.2785e+07	5.37069e+07	5.55772e+07	1.49223e+07	1.75169e+07	4.54577e+07	3.8212e+07	2.08205e+07	2.96474e+07	7.54474e+07	4.9633e+07	1.25983e+08	1.01181e+08	5.51609e+07	9.95402e+06	2.84946e+07	3.25136e+07
Com_109_pos	3-(5,7-dimethoxy-4-oxo-4H-chromen-2-yl)propanoic acid	C14 H14 O6	278.077	5.729	279.084	--	--	--			grey	2.47967e+08	1.08566e+07	3.05087e+07	1.79855e+07	6.39895e+07	1.36696e+07	3.96735e+07	3.29161e+07	5.40666e+07	5.24095e+07	7.05821e+07	8.79008e+07	1.42136e+07	3.83534e+08	2.84712e+07	1.03136e+08	4.01275e+07	3.6574e+07	3.91052e+07	2.71936e+07	3.37222e+07	2.61342e+07	9.15262e+07	4.46302e+07	3.8495e+07	3.76923e+07	6.76765e+07	5.40974e+07	4.54818e+07	6.29564e+07	2.57363e+08	2.32236e+08	7.23655e+07	1.15202e+07	3.66746e+07	3.91708e+07	4.15189e+07	4.16833e+07
Com_110_neg	N-Acetyl-L-glutamine	C7 H12 N2 O4	188.08	1.338	187.073	C00296	HMDB0006029	--	KD		brown	4.67125e+07	1.02843e+08	4.85382e+07	4.60353e+07	8.68518e+07	4.31662e+07	3.66954e+07	3.9586e+07	6.20913e+07	7.84192e+07	7.20147e+07	5.59493e+07	7.05406e+07	5.28179e+07	4.9239e+07	4.31673e+07	6.46244e+07	4.33076e+07	7.0127e+07	3.8127e+07	4.25508e+07	5.24967e+07	4.97138e+07	5.98534e+07	2.73628e+07	3.46894e+07	3.13738e+07	3.37099e+07	1.22085e+08	4.18031e+07	4.91158e+07	5.34748e+07	9.39389e+07	1.5189e+08	1.22914e+08	9.2884e+07	6.34737e+07	3.52505e+07
Com_110_pos	Indole-3-propionic acid	C11 H11 N O2	189.083	1.418	190.09		HMDB0002302	--	KD		brown	7.5507e+07	1.46234e+08	6.69418e+07	5.44215e+07	1.22921e+08	6.26282e+07	5.57106e+07	5.01005e+07	8.48706e+07	1.23795e+08	1.07627e+08	9.01533e+07	1.21448e+08	9.46244e+07	8.5104e+07	7.6077e+07	1.21001e+08	6.69642e+07	1.15776e+08	8.05861e+07	1.04986e+08	9.25508e+07	9.42731e+07	126477343	6.81068e+07	6.98251e+07	6.30438e+07	6.47878e+07	1.98361e+08	7.76178e+07	9.72761e+07	9.8999e+07	137938417	3.08137e+08	1.89205e+08	1.50039e+08	1.27612e+08	9.37812e+07
Com_111_neg	FAHFA 18:1/20:3	C38 H66 O4	586.495	10.654	585.488	--	--	--			yellow	9.94189e+06	9.08887e+07	3.68728e+07	5.01103e+07	5.4658e+07	3.68872e+07	6.3048e+07	5.7173e+07	1.3288e+08	3.32243e+07	3.21781e+07	9.89017e+07	6.02709e+07	1.03918e+07	4.38597e+06	3.24597e+07	1.05909e+08	4.90486e+07	9.44111e+07	1.14749e+08	1.41529e+08	5.37785e+07	1.01159e+08	7.21366e+07	4.98393e+07	6.94153e+06	1.03826e+08	3.80388e+07	2.04399e+07	5.8851e+07	1.03937e+08	9.83315e+07	9.79328e+07	3.9674e+07	7.71802e+07	8.60854e+07	3.91864e+07	3.10084e+07
Com_111_pos	4-Methoxycinnamaldehyde	C10 H10 O2	162.068	6.113	163.075	C10475	HMDB0032611	--	KD	Pre-treatment	pink	8.43953e+06	8.32223e+06	8.46239e+06	8.73231e+06	8.7045e+06	9.47808e+06	8.31724e+06	8.49256e+06	5.35476e+07	8.86748e+06	8.12328e+06	2.30285e+07	3.40025e+07	6.99294e+06	7.12866e+06	7.33503e+06	3.72889e+07	7.01077e+06	3.21145e+07	7.27406e+06	1.01672e+08	6.95603e+06	1.63864e+08	7.11663e+06	7.33022e+06	7.202e+06	100792593	7.11532e+06	7.22284e+06	8.06704e+06	3.10246e+07	7.10648e+06	7.21714e+06	7.9201e+06	4.7081e+06	8.33496e+06	9.18091e+06	7.73422e+06
Com_112_neg	Adenosine diphosphate (ADP)	C10 H15 N5 O10 P2	427.03	1.367	426.023	--	--	--			brown	1.54019e+07	1.6976e+07	2.00703e+06	4.31796e+06	2.88071e+06	5.46568e+06	2.80435e+06	1.62758e+06	2.32899e+06	1.1827e+07	1.41649e+07	2.62965e+06	9.35289e+06	2.54937e+06	2.87792e+06	1.78235e+07	4.31694e+06	2.58216e+07	2.70826e+06	1.67643e+06	2.16312e+06	6.20349e+06	3.70587e+06	2.47933e+06	1.30986e+06	1.53369e+06	5.06052e+06	1.51463e+06	3.76191e+06	3.52758e+06	4.49939e+06	5.6559e+06	4.84338e+06	2.58116e+07	4.06938e+06	4.18113e+06	2.85505e+06	2.93718e+06
Com_112_pos	N-{4-[(2R,3R)-3-(Hydroxymethyl)-5-oxo-2-morpholinyl]phenyl}acetamide	C13 H16 N2 O4	286.093	5.376	287.1	--	--	--			turquoise	3.86301e+07	1.12096e+07	2.25193e+07	3.93271e+07	7.89596e+06	3.96214e+06	2.36735e+07	9.94256e+06	1.23995e+08	5.14049e+06	3.84358e+06	3.27542e+07	1.50791e+07	1.12191e+07	2.10194e+07	4.09123e+07	1.58331e+08	7.99555e+07	1.29963e+07	7.90435e+06	7.40598e+07	4.80701e+07	5.36459e+07	3.55304e+07	2.88481e+07	1.3305e+07	9.28114e+07	6.57558e+07	4.18647e+06	2.37567e+06	5.58506e+07	3.1051e+08	6.35579e+06	7.99723e+06	9.49129e+07	3.51864e+06	1.42434e+07	5.27164e+07
Com_113_neg	LPI 20:3	C29 H51 O12 P	622.313	10.084	621.306	--	--	LMGP06050021	nKD		turquoise	5.01814e+06	1.28797e+07	1.36433e+07	1.4098e+07	7.42312e+06	1.23995e+07	8.56765e+06	9.6465e+06	6.60675e+06	2.98458e+07	1.0289e+07	7.87632e+06	8.50629e+06	1.20672e+07	9.4202e+06	4.74489e+06	6.68366e+06	1.04427e+07	1.43773e+07	1.87025e+07	1.53491e+07	5.00747e+06	1.41217e+07	6.28033e+06	5.30405e+06	7.28389e+06	7.66357e+06	6.44536e+06	3.38057e+07	1.54665e+07	5.3014e+06	5.45791e+06	1.32233e+07	4.02911e+06	1.63869e+07	2.05899e+07	1.55187e+07	8.83041e+06
Com_113_pos	DL-Stachydrine	C7 H13 N O2	143.095	1.735	144.102	--	--	--			turquoise	4.13466e+07	4.20271e+07	4.22787e+07	4.28422e+07	4.55153e+07	4.97044e+07	4.63775e+07	7.45465e+07	4.70983e+07	4.65822e+07	4.86389e+07	5.37828e+07	6.26946e+07	2.27072e+08	3.09082e+07	8.48426e+07	3.11319e+07	4.89445e+07	29198145	2.74441e+07	6.01215e+07	3.12848e+07	2.88354e+07	5.7902e+07	3.22903e+07	2.47518e+07	4.40976e+07	3.74197e+07	2.5383e+07	2.64851e+07	2.72755e+07	2.77157e+07	2.61374e+07	4.04009e+07	3.44242e+07	2.73451e+07	5.05773e+07	4.41312e+07
Com_114_neg	Catechin	C15 H14 O6	290.083	5.724	289.076	C06562	HMDB0002780	--	nKD		turquoise	14388.2	13020.6	12113.5	11565.6	11300.4	11005.2	10908.9	10382.7	12071.3	10221.4	10397.1	10486.8	9698.5	12391.9	9244.56	9740.11	9351.58	9094.98	9346.55	13961.3	15022.4	13260.9	15909	11946.6	11984	12793.6	13471.9	13178.5	14070.5	12202.4	14067.2	13998.1	13000.6	13973.5	12415.1	12251.7	11854.7	10951.8
Com_114_pos	methyl 2,5-dimethyl-1H-pyrrole-3-carboxylate	C8 H11 N O2	153.079	4.977	154.086	--	--	--			red	1.66136e+07	1.64277e+07	1.72628e+07	1.7475e+07	1.76837e+07	1.74291e+07	1.92383e+07	1.82542e+07	1.97935e+07	1.98236e+07	2.0807e+07	1.98409e+07	9.40206e+06	7.39166e+06	7.6152e+06	7.87218e+06	7.84714e+06	9.22095e+06	8.61399e+06	8.43314e+06	9.18237e+06	8.84331e+06	8.61718e+06	9.01888e+06	8.79673e+06	8.96316e+06	9.94468e+06	9.60505e+06	9.79604e+06	9.6299e+06	1.04589e+07	1.08077e+07	1.01576e+07	1.0224e+07	1.08754e+07	1.04218e+07	9.50217e+06	1.02081e+07
Com_115_neg	PC 18:1_20:3	C46 H84 N O8 P	855.598	10.02	854.59	--	--	LMGP01012206			grey	2.4528e+07	1.99707e+07	1.15723e+07	3.31177e+07	4.4098e+07	2.34476e+07	9.61984e+06	1.86296e+07	1.77409e+07	1.57514e+07	1.87833e+07	1.8536e+07	1.36991e+07	1.42206e+07	2.00528e+07	2.15093e+07	2.57251e+07	1.29495e+07	7.48682e+06	1.76454e+07	3.30195e+07	1.96725e+07	3.0561e+07	2.79237e+07	2.32224e+07	2.92245e+07	2.06789e+07	2.53473e+07	1.27179e+07	2.24932e+07	2.54506e+07	1.93726e+07	8.8193e+06	1.2108e+07	2.15518e+07	1.87418e+07	1.51858e+07	2.3018e+07
Com_115_pos	CAR 18:1	C25 H48 N O4	425.35	8.5	426.357	--	--	--			green	3.55739e+07	1.36342e+08	6.79405e+07	9.42702e+07	5.92061e+07	6.63746e+07	1.26852e+08	5.67135e+07	6.77863e+07	1.81403e+08	1.04062e+08	1.98227e+08	6.19079e+07	3.01037e+07	2.43619e+07	4.17861e+07	8.60811e+07	5.19318e+07	1.21664e+08	6.32405e+07	1.28601e+08	6.53356e+07	1.80338e+08	9.68931e+07	4.16157e+07	2.34219e+07	1.40947e+08	5.21028e+07	5.33374e+07	7.57465e+07	4.90712e+07	1.15004e+08	1.2348e+08	9.49193e+07	8.71783e+07	1.40642e+08	4.6078e+07	4.37902e+07
Com_116_neg	(S)-Leucic acid	C6 H12 O3	132.079	5.531	131.072	C01984	HMDB0000746	--			green	1.13436e+07	2.8313e+07	1.50203e+07	1.55338e+07	1.02719e+07	15574970	1.68733e+07	1.25171e+07	2.32875e+07	3.06824e+07	2.67597e+07	2.84765e+07	1.40133e+07	1.60462e+07	9.56158e+06	1.30314e+07	2.86823e+07	1.14132e+07	3.52544e+07	3.0817e+07	2.3916e+07	1.85465e+07	3.54722e+07	1.29263e+07	2.70565e+07	1.00123e+07	2.20812e+07	1.33268e+07	2.55196e+07	6.94106e+07	3.86725e+07	6.0051e+07	1.24488e+08	1.64215e+07	2.61164e+07	1.22804e+08	1.38206e+07	2.03249e+07
Com_116_pos	7-Hydroxy-3,4-dihydrocarbostyril	C9 H9 N O2	163.063	1.494	164.07	--	--	--			turquoise	1.39361e+07	1.28901e+07	1.51727e+07	1.54729e+07	770144	1.41036e+07	16329181	1.56564e+07	1.78164e+07	1.63345e+07	1.83572e+07	1.84036e+07	1.5898e+07	8.91183e+06	9.94816e+06	8.73978e+06	9.30017e+06	8.35694e+06	7.25847e+06	8.3207e+06	1.07786e+07	1.1192e+07	1.00118e+07	7.33978e+06	1.05996e+07	9.8691e+06	1.16891e+07	9.07622e+06	6.89959e+06	1.23638e+07	8.0329e+06	6.94478e+06	1.25856e+07	3.15617e+06	8.20212e+06	1.04183e+07	8.44273e+06	9.83035e+06
Com_117_neg	L-Ascorbic acid 2-sulfate	C6 H8 O9 S	255.989	1.364	254.982		HMDB0060649	--			grey	6.05213e+06	9.08116e+06	6.54982e+06	1.52461e+07	3.89721e+06	8.12523e+06	4.36936e+06	2.19095e+06	1.64216e+07	3.45266e+06	1.74288e+07	1.23425e+07	3.41211e+06	1.51783e+07	6.5879e+06	1.03695e+07	2.58405e+06	7.61674e+06	1.15481e+07	1.01004e+07	1.08039e+07	1.07858e+07	9.48665e+06	7.15039e+06	1.39248e+06	5.80242e+06	4.10249e+06	5.73256e+06	1.19091e+07	5.91176e+06	4.00879e+06	2.11329e+06	1.08522e+07	5.6952e+06	6.8024e+06	8.32787e+06	8.03148e+06	9.24695e+06
Com_117_pos	8-Aminooctanoic acid	C8 H17 N O2	159.126	1.617	160.133		HMDB0247418	--			grey	5.85451e+07	2.27782e+07	2.96546e+07	2.35165e+07	3.72257e+07	4.44645e+07	1.61104e+07	3.64587e+07	1.76249e+07	7.26103e+07	4.86731e+07	4.62939e+07	1.32709e+07	3.9394e+07	3.88837e+07	2.61445e+07	1.53329e+07	2.90955e+07	5.58032e+07	6.48394e+07	2.43616e+07	2.62229e+07	4.47621e+07	2.97262e+07	2.41928e+07	3.36511e+07	5.75357e+07	5.05588e+07	1.31473e+07	3.87561e+06	2.13839e+07	1.7485e+07	5.7631e+07	2.69125e+07	2.04563e+07	9.10225e+06	2.58946e+07	3.02009e+07
Com_118_neg	LPA 18:2	C21 H39 O7 P	434.244	9.676	433.237	--	--	LMGP10050044			turquoise	7.11267e+07	6.62487e+07	1.10109e+08	8.06869e+07	5.17949e+07	2.46007e+07	5.32475e+07	5.98871e+07	2.28124e+07	5.3269e+07	6.59697e+07	4.44138e+07	2.60143e+07	6.80293e+07	5.50828e+07	5.07713e+07	1.9131e+07	4.06381e+07	3.52511e+07	1.02512e+08	4.43068e+07	9.41339e+07	9.74042e+07	3.38437e+07	3.78135e+07	5.83906e+07	3.93851e+07	9.68432e+07	1.06174e+08	1.31922e+08	5.33315e+07	2.77986e+07	2.9734e+07	29125701	4.19862e+07	1.05508e+08	5.69249e+07	5.58038e+07
Com_118_pos	CAR 10:1	C17 H32 N O4	313.225	6.298	314.232	--	--	--			green	1.58766e+07	4.27251e+07	7.82593e+07	1.08309e+08	4.58048e+07	1.03729e+08	1.60446e+08	4.21082e+07	6.59005e+07	9.83786e+07	7.05622e+07	6.43454e+07	6.31587e+07	1.89315e+07	2.31514e+07	3.69891e+07	4.69488e+07	4.11281e+07	1.01207e+08	5.5486e+07	6.11135e+07	1.05253e+08	1.00295e+08	9.78013e+07	6.08911e+07	1.82036e+07	5.99459e+07	4.77537e+07	6.91811e+07	9.16778e+07	4.79845e+07	5.53487e+07	1.39139e+08	2.03162e+08	7.03059e+07	1.95723e+08	7.63716e+07	8.70832e+07
Com_119_neg	LPE O-18:2	C23 H46 N O6 P	463.307	10.007	462.3	--	--	--			blue	9.99611e+06	2.82741e+07	3.05359e+07	4.2271e+07	2.6703e+07	2.83043e+07	1.84572e+07	1.48992e+07	9.03533e+06	2.20942e+07	1.26546e+07	1.80656e+07	7.9251e+06	2.62474e+07	2.18393e+07	3.85979e+07	6.50858e+06	2.46987e+08	7.40832e+06	3.33762e+07	2.64796e+07	5.10591e+07	2.09076e+07	1.52293e+07	9.65543e+06	1.7221e+07	1.66844e+07	2.45743e+07	3.52957e+07	2.63158e+07	9.12724e+06	1.48338e+07	1.8879e+07	1.80997e+07	16415895	4.11232e+07	1.22751e+07	2.18945e+07
Com_119_pos	D-Sphingosine	C18 H37 N O2	281.272	7.966	282.279	C00319	HMDB0000252	--			brown	7.33925e+06	6.5528e+06	9.72908e+06	2.13279e+07	1.38257e+07	1.79742e+07	1.33098e+07	4.60865e+06	9.02175e+06	1.06505e+07	6.70842e+06	9.59322e+06	1.23334e+07	7.10112e+06	4.15597e+06	2.32318e+07	1.00809e+07	2.60916e+08	4.99946e+06	6.11556e+06	2.30532e+06	7.32989e+06	8.55257e+06	8.91832e+06	3.57062e+06	5.69889e+06	1.0336e+07	6.88586e+06	1.90996e+07	5.16964e+06	5.65521e+06	1.02332e+07	3.94471e+06	9.50952e+06	4.08398e+06	3.42067e+07	4.35612e+06	1.35395e+07
Com_120_neg	7-Methylxanthine	C6 H6 N4 O2	166.048	10.568	165.041	C16353	HMDB0001991	--			grey	9.18131e+07	7.21588e+07	5.07487e+07	1.21717e+08	4.13751e+07	4.49657e+07	6.22017e+07	2.88429e+07	7.74694e+07	6.58832e+07	8.46409e+07	1.91342e+07	6.77191e+07	1.17678e+08	9.24937e+07	2.25819e+08	2.39511e+07	6.55482e+07	1.08739e+08	1.57411e+08	1.33601e+08	1.25097e+08	1.11344e+08	6.42881e+07	5.36174e+07	9.40669e+07	6.50068e+07	8.51831e+07	6.99503e+07	8.06306e+07	5.94182e+07	1.00369e+08	1.06986e+07	2.66299e+07	1.4306e+07	8.00624e+07	4.41036e+07	6.19963e+07
Com_120_pos	2,4-dihydroxyheptadec-16-en-1-yl acetate	C19 H36 O4	350.243	9.356	351.25	--	--	LMFA05000640	nKD		turquoise	2.5973e+06	2.31032e+06	2.86577e+06	2.68526e+06	2.4879e+06	2.82848e+06	3.01396e+06	2.61661e+06	2.21213e+06	1.90473e+06	2.33297e+06	2.20074e+06	1.93461e+06	3.28316e+06	2.00024e+06	2.04421e+06	2.23646e+06	2.21125e+06	2.35918e+06	2.63897e+06	2.90083e+06	2.7776e+06	2.85974e+06	3.98355e+06	2.69576e+06	2.42218e+06	2.15881e+06	2.40785e+06	4.39154e+06	2.66465e+06	2.22619e+06	1.97502e+06	1.66902e+06	1.69504e+06	1.91277e+06	2.29533e+06	2.18124e+06	2.52184e+06
Com_121_neg	D-Threose	C4 H8 O4	120.043	10.66	165.041	C06463	HMDB0250746	--			grey	5.56164e+07	4.84472e+07	3.73671e+07	9.67384e+07	3.47505e+07	3.8523e+07	5.12835e+07	2.23463e+07	8.25073e+06	3.98891e+07	2.62388e+07	9.09009e+06	2.88299e+07	6.43603e+06	7.73439e+06	8.12832e+07	8.81954e+06	2.53411e+07	4.51364e+07	1.53761e+07	1.54952e+07	7.2484e+07	6.93477e+07	4.16271e+07	3.38015e+07	1.15301e+07	3.54943e+07	9.90995e+06	6.22467e+06	9.17236e+06	2.89459e+07	5.16e+07	5.83164e+06	1.5243e+07	8.41901e+06	4.65492e+07	2.49345e+07	3.3801e+07
Com_121_pos	CAR 14:1	C21 H40 N O4	369.288	7.358	370.295	--	--	--			green	6.16496e+06	6.91457e+07	1.76149e+07	5.95543e+07	1.72641e+07	3.3568e+07	7.18538e+07	2.20262e+07	1.98396e+07	4.76821e+07	2.65591e+07	8.25728e+07	1.66672e+07	5.05055e+06	3.78314e+06	7.97115e+06	3.61303e+07	2.40792e+07	7.34467e+07	2.64695e+07	7.80605e+07	4.82758e+07	5.35826e+07	5.11103e+07	2.15602e+07	4.27324e+06	6.03516e+07	2.14109e+07	2.05965e+07	3.06698e+07	1.15422e+07	7.14508e+07	1.50492e+08	8.43993e+07	8.14136e+07	8.67677e+07	1.65217e+07	2.34444e+07
Com_122_neg	FAHFA 18:2/20:4	C38 H62 O4	582.464	10.107	581.456	--	--	--	nKD		yellow	4.3455e+06	3.62628e+07	3.41861e+07	3.66343e+07	4.21844e+07	3.00512e+07	5.6156e+07	3.36792e+07	1.05092e+08	2.66597e+07	2.09637e+07	6.48635e+07	5.45469e+07	5.31136e+06	4.03724e+06	1.6405e+07	5.60321e+07	2.51953e+07	5.43262e+07	5.84783e+07	6.01709e+07	1.77251e+07	8.18909e+07	3.58201e+07	2.53058e+07	3.08796e+06	7.03997e+07	2.14468e+07	1.67866e+07	5.20468e+07	7.61804e+07	7.70569e+07	8.89308e+07	3.62918e+07	5.18228e+07	6.95205e+07	5.34775e+07	1.63807e+07
Com_122_pos	LPC 15:0-SN1	C23 H48 N O7 P	481.316	9.149	482.324	--	--	--			blue	1.09713e+08	3.85376e+07	1.49604e+08	1.24748e+08	6.55917e+07	9.12556e+07	7.072e+07	7.65528e+07	1.22605e+07	2.5847e+07	7.57433e+07	8.29206e+07	3.64935e+07	1.12124e+08	6.13036e+07	7.94411e+07	4.12367e+07	1.61188e+08	3.88947e+07	5.53656e+07	4.46744e+07	9.25461e+07	2.85548e+07	5.92116e+07	3.51643e+07	1.45757e+08	3.51798e+07	9.59003e+07	5.73142e+07	3.49864e+07	3.01776e+07	3.48629e+07	3.1187e+07	44448128	4.29748e+07	4.33034e+07	5.88652e+07	8.22481e+07
Com_123_neg	Tretinoin	C20 H28 O2	300.209	9.179	299.202	C00364	HMDB0002369	--			grey	1.96714e+07	1.51838e+07	3.39945e+06	3.29056e+06	9.35353e+06	4.85128e+06	9.44526e+06	3.12792e+06	7.23036e+06	9.5801e+06	1.28091e+07	8.74876e+06	2.72525e+06	4.66334e+07	1.75363e+06	901953	3.94414e+06	2.62074e+06	6.83998e+06	3.40253e+07	2.68666e+06	3.32224e+06	2.17321e+06	1.06936e+07	3.98403e+06	808178	651948	6.74659e+06	1.59185e+06	3.29016e+06	6.8773e+06	2.49382e+07	3.08667e+07	1.13183e+06	580416	4.00246e+06	6.41633e+06	1.39481e+07
Com_123_pos	Palmitoylcarnitine	C23 H45 N O4	399.335	8.343	400.342	C02990	HMDB0000222	LMFA07070004			green	3.4989e+07	3.53205e+07	8.36135e+07	1.05589e+08	6.37886e+07	6.9372e+07	8.9376e+07	53044531	4.09462e+07	136806470	8.39745e+07	7.40018e+07	5.07347e+07	2.88153e+07	3.32263e+07	4.94635e+07	6.81799e+07	8.36942e+07	1.21248e+08	7.50468e+07	1.33013e+08	7.72703e+07	1.123e+08	1.01226e+08	5.01559e+07	3.24937e+07	1.03506e+08	6.04549e+07	5.95276e+07	7.05503e+07	4.24069e+07	8.63721e+07	1.0067e+08	8.83933e+07	6.53555e+07	1.29108e+08	4.14673e+07	4.02247e+07
Com_124_neg	PC 16:0_22:5	C46 H82 N O8 P	853.586	11	852.579	--	--	LMGP01010647			grey	5.91373e+07	6.19832e+07	9.38269e+07	6.22066e+07	2.84744e+07	8.29122e+07	1.12598e+08	9.75044e+07	6.45916e+07	7.35475e+07	2.10129e+08	107169201	1.47174e+08	1.12164e+08	1.24261e+08	9.36284e+07	4.5287e+07	6.46752e+07	3.85585e+07	4.7319e+07	4.54195e+07	7.45098e+07	5.83765e+07	3.20604e+07	6.72526e+07	9.61085e+07	8.90156e+07	6.68976e+07	5.26047e+07	1.00409e+08	4.37302e+07	8.22434e+07	1.08578e+08	7.58874e+07	3.54935e+07	4.14436e+07	84606927	1.04107e+08
Com_124_pos	PC 15:0_15:0	C38 H76 N O8 P	705.531	7.831	706.538	--	--	LMGP01010530			grey	2.15292e+07	1.53918e+07	2.7697e+07	2.16838e+07	2.9457e+07	4.35202e+07	5.5652e+07	233748146	4.29801e+07	2.21254e+07	2.25254e+07	8.5615e+06	5.02663e+06	4.14909e+07	3.85959e+07	1.14158e+07	4.52505e+06	5.74928e+06	9.68934e+06	6.84386e+06	1.25267e+07	7.20336e+06	5.51426e+07	7.1262e+07	2.51947e+07	4.27673e+07	6.417e+07	4.48116e+07	2.25238e+07	1.53315e+07	4.30001e+07	4.14924e+07	2.99711e+07	2.09504e+07	1.38618e+07	8.41145e+07	4.90003e+07	1.40274e+08
Com_125_neg	17-AAG	C31 H43 N3 O8	567.286	7.497	566.278		HMDB0244762	--	KD		brown	6.09168e+06	1.55036e+07	1.05454e+06	530316	185615	267701	1.36315e+06	218166	9.51359e+06	4.73093e+06	1.89709e+06	3.07215e+06	174732	1.13666e+06	816452	7.24654e+06	1.03062e+07	2.38459e+06	3.64602e+06	4.57148e+06	2.19287e+06	3086417	1.28541e+07	1.00484e+07	1.86579e+06	906826	6.01405e+06	1.57823e+06	1.17128e+07	1.87399e+06	7.20815e+07	149342	1.27014e+06	867178	2.60125e+06	154960	536969	5.82227e+06
Com_125_pos	LPC 20:5-SN1	C28 H48 N O7 P	541.317	8.696	542.324	--	--	--			blue	3.93046e+07	2.70543e+07	6.06098e+07	3.29434e+07	2.9008e+07	2.03827e+07	3.92983e+07	2.83603e+07	4.18914e+06	3.8557e+07	8.10044e+07	3.43934e+07	9.83468e+06	2.01431e+08	1.35686e+07	3.20641e+07	8.42069e+06	8.33797e+07	1.37036e+07	2.6164e+07	1.67272e+07	1.80443e+07	1.74553e+07	4.79495e+07	9.07187e+06	4.15728e+07	1.61653e+07	4.42711e+07	4.93454e+07	3.4812e+07	1.71191e+07	3.46616e+07	2.63887e+07	1.27335e+07	2.37041e+07	7.78489e+07	4.44935e+07	4.22992e+07
Com_126_neg	LPC 22:6	C30 H50 N O7 P	613.339	8.911	612.332	--	--	LMGP01050056			turquoise	3.74008e+07	2.95769e+07	5.07489e+07	2.83605e+07	3.12441e+07	4.63016e+07	2.72688e+07	1.99426e+07	8.15223e+06	3.93647e+07	5.27788e+07	2.05282e+07	1.54107e+07	5.60615e+07	2.77885e+07	2.75111e+07	9.83376e+06	2.76964e+07	9.27466e+06	4.23137e+07	3.23903e+07	3.75882e+07	1.37796e+07	5.72469e+07	1.53039e+07	3.4567e+07	1.5579e+07	3.83486e+07	4.66986e+07	3.66503e+07	1.16835e+07	2.85582e+07	1.85611e+07	1.78476e+07	1.47895e+07	5.36889e+07	3.10854e+07	2.4436e+07
Com_126_pos	Bosentan	C27 H29 N5 O6 S	551.184	6.722	552.191		HMDB0014699	--			brown	22020.6	24866.8	23399.2	24443.6	22165.3	22311.7	23046.1	20834.1	21862.9	23011.3	20690.9	22718.7	20739.2	19218.1	18586.4	18426.9	18476.8	20174.2	20994.2	18427	20914.7	18708.6	23272.7	19195.5	18599.4	17966.4	21020.6	19237.5	20657.2	19109.8	21349.4	20277.8	20708.6	22977.5	20698.8	21485.2	21643.9	18174.5
Com_127_neg	10-Undecenoic acid	C11 H20 O2	184.147	6.771	183.139	C13910	HMDB0033724	LMFA01030036		Pre-treatment	green	2.03335e+06	6.44544e+06	3.5103e+06	4.05102e+06	2.55366e+06	4.67574e+06	2.86346e+06	4.9216e+06	3.84659e+06	3.97285e+07	6.84287e+06	1.59447e+07	6.76745e+06	1.63041e+06	1.93365e+06	1.80021e+06	1.60005e+07	1.6576e+06	5.39767e+07	3.10911e+07	3.46169e+07	5.02247e+06	6.70518e+07	2.23047e+06	7.31124e+06	1.61251e+06	3.5926e+07	2.34169e+06	2.9728e+06	4.05095e+07	2.71067e+07	1.27799e+07	3.0711e+07	5.94073e+06	1.36407e+07	1.88316e+07	3.79977e+06	2.64677e+06
Com_127_pos	Proline-hydroxyproline	C10 H16 N2 O4	228.111	1.368	229.118		HMDB0006695	--			turquoise	4.26995e+07	4.10121e+07	4.99145e+07	5.67399e+07	4.64185e+07	6.59148e+07	4.99366e+07	5.97435e+07	4.60166e+07	4.59999e+07	7.8856e+07	5.56489e+07	4.55046e+07	4.51614e+07	5.04158e+07	4.89605e+07	4.70301e+07	4.28776e+07	3.31172e+07	4.86259e+07	3.78639e+07	3.23464e+07	4.11134e+07	2.55562e+07	5.43786e+07	2.03265e+07	2.65805e+07	4.97579e+07	1.89061e+08	1.16132e+08	3.3484e+07	4.99333e+07	5.36125e+07	2.83176e+07	5.47473e+07	8.47742e+07	5.18889e+07	6.10894e+07
Com_128_neg	JWH 250 N-pentanoic acid metabolite	C22 H23 N O4	730.319	6.56	729.312	--	--	--	nKD		turquoise	7747.88	9208.25	7652.38	8033.56	8634.09	8244.17	8360.17	8300.88	9129.09	9260.73	8460.77	8218.35	7908.43	7952.7	6967.93	6695.59	7225.26	6539.88	6366.52	9744.55	8279.49	7863.74	7576.65	6560.69	5850.67	6473.61	6909.95	6397.5	6593.89	6289.84	6569.41	6394.27	6462.92	6695.85	6319.97	6045.56	6261.11	6131.52
Com_128_pos	Omeprazole sulphone	C17 H19 N3 O4 S	361.109	5.955	362.117		HMDB0014012	--			grey	47459.3	50141.8	50849.2	52934.7	50771.7	51437.2	47778.6	48331	48010.7	52992.9	49998.5	47522.3	49810.8	47192	49993	48074.9	46687.4	47119.9	54781.2	49977.9	50699.2	50067.6	49324.1	50401.5	49217.7	48190.5	51274	51433.4	50105.4	46903.5	49168.7	51733.4	52799.2	54303.2	51113.4	54338.2	51635.5	54350.1
Com_129_neg	8-iso-15-keto Prostaglandin F2α	C20 H32 O5	334.213	8.332	333.205	--	--	--			green	7.5783e+06	4.36315e+07	1.75638e+07	1.30338e+07	1.01061e+07	8.2735e+06	8.45999e+06	5.06321e+06	4.73303e+07	1.92329e+07	2.99149e+07	3.687e+07	1.17668e+07	4.58529e+06	8.27111e+06	4.9491e+06	2.08668e+07	8.89305e+06	2.39975e+07	2.15906e+07	2.13587e+07	1.33901e+07	1.76462e+07	1.10645e+07	2.86002e+07	1.63396e+07	5.88074e+07	1.28441e+07	1.11485e+07	8.85828e+06	5.62567e+07	2.22955e+07	2.48293e+07	1.26447e+07	3.16407e+07	2.24634e+07	1.73001e+07	1.12312e+07
Com_129_pos	PC 18:0_18:3	C44 H82 N O8 P	783.57	9.667	784.577	--	--	LMGP01011682			red	3.22799e+06	2.41362e+07	5.6406e+07	1.55345e+08	97649996	9.53314e+07	6.30032e+07	5.33655e+07	3.58236e+07	2.66795e+07	4.70627e+07	2.19943e+07	2.85541e+06	4.27158e+06	3.36998e+06	3.59587e+06	1.9639e+06	3.56051e+06	2.58531e+06	2.78804e+06	3.13964e+06	3.80361e+06	2.1455e+06	3.30888e+06	2.60011e+06	4.15798e+06	2.7339e+06	3.7245e+06	3.46107e+06	2.75899e+06	1.94975e+06	2.09864e+06	4.85968e+06	1.79255e+07	2.69337e+06	3.44495e+06	3.60833e+06	3.40521e+06
Com_130_neg	Chenodeoxycholic Acid	C24 H40 O4	438.299	8.187	437.292	C02528	HMDB0000518	LMST04010032	KD		black	1.43186e+07	1.41151e+07	1.96063e+07	3.08042e+06	1.43979e+06	5.08943e+06	7.41506e+06	7.41628e+06	6.25953e+06	610200	1.97605e+06	1.03191e+07	5.26758e+06	7.13788e+06	4.88422e+07	1.05702e+06	2.62892e+06	4.37187e+06	4.42164e+06	4.97627e+07	2.0793e+07	7.27154e+06	2.06941e+06	3.78357e+06	965121	2.36346e+07	9.29978e+06	6.0779e+07	1.19119e+06	319954	1.3288e+07	2.14677e+07	1.53252e+07	1.32261e+07	5.81798e+06	212916	3.63239e+06	2.73197e+06
Com_130_pos	LPC 22:5-SN1	C30 H52 N O7 P	569.348	9.376	570.355	--	--	--	nKD		turquoise	2.58622e+07	1.09404e+07	6.1314e+07	3.68906e+07	2.40425e+07	2.52595e+07	2.9802e+07	2.12337e+07	1.24722e+07	3.06208e+07	5.35185e+07	1.49106e+07	1.76362e+07	5.35056e+07	2.40313e+07	2.42915e+07	1.55875e+07	3.86429e+07	1.61206e+07	2.70427e+07	1.92784e+07	1.98982e+07	16786953	4.90294e+07	1.3389e+07	4.19004e+07	1.12243e+07	3.1023e+07	3.40686e+07	2.74481e+07	7.16455e+06	1.87072e+07	1.72483e+07	2.38837e+07	2.07568e+07	5.91283e+07	5.45901e+07	3.6945e+07
Com_131_neg	o-Toluic Acid	C8 H8 O2	136.053	5.179	181.051	C07215	HMDB0002340	--			grey	3.26346e+07	2.69963e+07	3.5759e+07	6.29876e+07	1.80316e+07	2.83452e+07	1.98199e+07	3.03817e+07	2.5505e+07	1.76627e+07	1.80691e+07	2.50901e+07	1.93874e+07	3.33871e+07	3.1595e+07	2.12439e+07	1.85756e+07	2.08571e+07	2.56154e+07	3.36354e+07	3.09929e+07	3.02192e+07	5.2946e+07	4.69764e+07	3.67751e+07	2.21312e+07	2.38607e+07	2.53599e+07	3.60644e+07	2.76945e+07	2.02291e+07	1.65902e+07	2.02249e+07	2.20801e+07	3.01688e+07	3.46629e+07	2.50328e+07	7.99616e+07
Com_131_pos	methyl 2-[(2-acetyl-3-oxo-1-butenyl)amino]acetate	C9 H13 N O4	199.084	5.071	200.092	--	--	--			red	1.81697e+07	3.18943e+07	1.93364e+07	1.99077e+07	2.00795e+07	1.97351e+07	2.16448e+07	2.12893e+07	2.22984e+07	2.15792e+07	2.26075e+07	2.28351e+07	1.00748e+07	8.34216e+06	8.03043e+06	7.97584e+06	8.52587e+06	8.61069e+06	9.29776e+06	9.87656e+06	9.33362e+06	8.94754e+06	9.49035e+06	9.46151e+06	9.74986e+06	9.40527e+06	9.76957e+06	9.83656e+06	1.06839e+07	9.86438e+06	1.04445e+07	1.06035e+07	1.01703e+07	1.06767e+07	1.24616e+07	1.14934e+07	1.09972e+07	1.18961e+07
Com_132_neg	Purine	C5 H4 N4	120.042	1.352	119.035	C15587	HMDB0001366	--			grey	3.00831e+07	2.03882e+07	2.84456e+06	3.42151e+06	1.99222e+07	2.77616e+07	1.57456e+07	17407367	2.45933e+07	5.14714e+06	2.16957e+07	1.6641e+07	5.71239e+07	2.3608e+07	3.32785e+06	2.91262e+07	1.49097e+07	3.4828e+07	1.68476e+07	6.36816e+06	1.40015e+07	1.85506e+07	2.48083e+07	4.54867e+07	1.424e+07	2.50648e+07	8.74193e+06	1.01366e+07	2.28288e+06	1.65051e+07	3.40805e+07	3.31631e+07	1.23052e+07	1.28675e+07	1.81861e+07	2.22459e+07	9.11772e+06	1.47449e+07
Com_132_pos	PC O-16:1	C24 H48 N O7 P	493.317	8.734	494.324	--	--	--		Post-treatment	blue	3.50945e+07	2.3902e+07	4.0228e+07	4.93053e+07	2.47919e+07	2.60871e+07	2.38301e+07	2.46842e+07	7.67098e+06	2.12314e+07	2.04297e+06	1.79896e+07	1.58388e+07	4.50327e+07	3.16836e+07	2.7005e+07	1.10162e+07	4.93238e+07	1.06643e+07	1.40928e+07	1.09641e+07	2.39342e+07	1.11833e+07	4.44435e+07	8.61038e+06	3.83732e+07	1.21405e+07	3.15569e+07	4.95143e+07	1.73775e+07	7.80002e+06	8.74603e+06	9.14559e+06	2.00993e+07	1.90039e+07	3.74248e+07	2.23242e+07	2.77963e+07
Com_133_neg	PC 16:0_22:4	C46 H84 N O8 P	855.601	9.464	854.594	--	--	LMGP01012072			grey	4.71978e+07	3.84403e+07	2.25938e+07	5.71666e+07	8.03473e+07	5.21229e+07	2.20219e+07	5.10389e+07	4.6355e+07	2.04803e+07	1.64319e+07	3.24873e+07	2.2515e+07	3.53012e+07	1.48605e+07	4.55252e+07	3.90248e+07	3.057e+07	4.08779e+07	5.41617e+06	5.36812e+07	5.54088e+07	7.54799e+07	4.4852e+07	5.62267e+07	4.98219e+07	4.18611e+07	3.52293e+07	3.62139e+07	3.10167e+07	6.83608e+07	4.56361e+07	2.76788e+07	3.94166e+07	3.62193e+07	1.85063e+07	3.00646e+07	4.12102e+07
Com_133_pos	5-hydroxy-2-phenyl-4H-chromen-4-one	C15 H10 O3	238.056	1.358	239.064	--	--	--			turquoise	1.68177e+06	3.40182e+06	1.5867e+06	1.40858e+06	2.58465e+06	1.50932e+06	1.31954e+06	1.26954e+06	1.98431e+06	1.61821e+08	1.2182e+08	1.22978e+08	2.37192e+06	1.87539e+06	1.12214e+08	1.24286e+08	2.17197e+06	1.30411e+06	2.09593e+06	1.41455e+06	1.8455e+06	1.58861e+06	1.56296e+06	1.12389e+08	1.21346e+06	1.31215e+06	1.27262e+06	1.30321e+06	9.82145e+07	1.58489e+06	2.15912e+06	8.38612e+07	3.40149e+06	3.2407e+07	7.03782e+07	7.87222e+07	1.33647e+08	1.17296e+08
Com_134_neg	(+/-)12(13)-DiHOME	C18 H34 O4	296.235	10.103	295.228	--	--	--	nKD		yellow	737896	3.86619e+06	4.89385e+06	5.06307e+06	3.16399e+06	2.28076e+06	5.11891e+06	2.41997e+06	1.23635e+07	2.92872e+06	2.78645e+06	7.00443e+06	6.0942e+06	1.16577e+06	986855	2.72295e+06	1.18047e+07	6.92479e+06	1.48898e+07	1.89182e+06	2.05218e+06	1.12547e+06	2.83538e+06	1.65301e+06	1441815	872781	3.56504e+06	1.48453e+06	2.4583e+06	3.92521e+06	4.24451e+06	5.06454e+06	8.35198e+06	4.47602e+06	7.36986e+06	4.67504e+06	4.85272e+06	2.58188e+06
Com_134_pos	D-Erythro-sphingosine 1-phosphate	C18 H38 N O5 P	379.248	8.809	380.256	C06124	HMDB0000277	--			grey	8.32748e+07	7.9772e+07	9.20744e+07	7.50121e+07	7.82576e+07	1.38439e+08	5.66726e+07	7.2687e+07	4.59717e+07	1.01334e+08	7.50828e+07	7.95346e+07	5.70651e+07	7.96477e+07	5.98835e+07	1.41496e+08	6.99013e+07	1.57003e+08	4.34024e+07	4.49214e+07	5.05145e+07	7.45173e+07	1.11535e+08	6.38563e+07	3.02582e+07	5.31444e+07	8.66064e+07	7.85411e+07	9.92215e+07	6.65942e+07	3.20229e+07	5.08632e+07	6.11555e+07	6.49778e+07	3.66839e+07	8.32218e+07	5.27954e+07	7.29591e+07
Com_135_neg	Lauric acid ethyl ester	C14 H28 O2	228.209	9.623	227.202		HMDB0033788	--			yellow	9.12682e+06	1.60128e+07	2.75865e+07	4.98517e+07	2.67282e+07	1.96755e+07	2.32965e+07	2.02979e+07	7.20657e+07	2.63232e+07	3.06661e+07	4.44548e+07	2.46595e+07	8.79274e+06	4.88404e+06	1.56455e+07	5.31837e+07	3.50531e+07	7.78149e+07	4.37296e+07	2.9405e+07	2.07492e+07	4.56436e+07	1.56648e+07	2.04006e+07	8.98061e+06	5.08087e+07	2.34482e+07	1.44777e+07	1.97025e+07	1.11655e+08	6.76152e+07	1.00061e+08	2.79692e+07	3.10806e+07	8.82726e+07	1.718e+07	1.07146e+07
Com_135_pos	N-Acetylvaline	C7 H13 N O3	159.089	1.338	160.097		HMDB0011757	--			grey	1.71531e+07	1.74072e+07	2.07518e+07	1.74326e+07	1.91343e+07	1.87829e+07	1.90559e+07	2.68822e+07	1.86776e+07	1.8355e+07	1.93741e+07	2.51692e+07	1.39502e+07	1.33426e+08	8.53652e+06	4.05527e+07	5.08182e+06	2.01727e+07	9.83317e+06	8.8564e+06	1.64512e+07	1.02626e+07	8.06656e+06	4.4666e+07	1.04862e+07	8.41376e+06	1.18565e+07	1.8275e+07	6.19479e+06	8.95065e+06	8.76817e+06	8.02014e+06	6.4955e+06	1.73331e+07	8.93004e+06	8.13405e+06	1.70113e+07	1.62382e+07
Com_136_neg	Caprylic acid	C8 H16 O2	144.115	6.864	143.108	C06423	HMDB0000482	LMFA01010008			red	878614	621032	790818	871839	926295	1.00231e+06	1.02634e+06	1.01134e+06	961464	1.01259e+06	844761	961654	891296	930130	827909	903523	953628	932428	940187	353853	304923	309643	166325	564118	508034	478214	260913	451989	667521	569087	447452	363501	573590	563381	562268	578229	611303	642041
Com_136_pos	6-Deoxy-D-glucose	C6 H12 O5	164.068	1.363	187.058	C02522	--	--			turquoise	3.69434e+07	7.90527e+06	7.52909e+07	2.46519e+07	2.31434e+06	1.26871e+07	6.66339e+07	6.4105e+07	5.54532e+07	3.97059e+07	5.94544e+07	4.81934e+07	4.29588e+07	4.20137e+07	4.97652e+07	3.90703e+07	4.15285e+07	4.32058e+07	2.67201e+07	3.3393e+07	6.20139e+07	5.85929e+07	5.08697e+07	3.18965e+07	7.15843e+07	6.10212e+07	7.23703e+07	5.13241e+07	2.52372e+07	7.34494e+07	2.14482e+07	1.79007e+07	7.2103e+07	4.94107e+06	3.25117e+07	7.51723e+07	4.24173e+07	3.64521e+07
Com_137_neg	Royal jelly acid	C10 H18 O3	186.126	6.609	185.119	--	--	--			green	2.14643e+06	3.47052e+06	2.94103e+06	2.44547e+06	2.1127e+06	2.27573e+06	2.12291e+06	2.30564e+06	2.40721e+06	3.43012e+06	2.95261e+06	2.55474e+06	2.09829e+06	1.8317e+06	1.8319e+06	2.18559e+06	2.30461e+06	1.92092e+06	2.69595e+06	2.47665e+06	2.14658e+06	2.09155e+06	4.85622e+06	1.80931e+06	1.84303e+06	1.37798e+06	2.41585e+06	1.62008e+06	4.62033e+06	3.43173e+06	4.05868e+06	3.98071e+06	7.52929e+06	1.98337e+06	2.42183e+06	4.50113e+06	2.28939e+06	1.98001e+06
Com_137_pos	cis-4-Hydroxy-D-proline	C5 H9 N O3	131.058	4.801	132.066	C03440	HMDB0060460	--			brown	4.82861e+07	7.75202e+07	4.73184e+07	4.38656e+07	6.54043e+07	4.65627e+07	4.08331e+07	4.12517e+07	5.11004e+07	6.02244e+07	5.73481e+07	5.23638e+07	4.08757e+07	4.51586e+07	3.55661e+07	2.94938e+07	4.67438e+07	3.27139e+07	4.86963e+07	3.79368e+07	4.51876e+07	4.14895e+07	4.1273e+07	5.29159e+07	3.16334e+07	3.20012e+07	3.18477e+07	3.33794e+07	9.619e+07	3.95496e+07	4.4136e+07	4.42212e+07	6.88788e+07	1.7755e+08	9.3699e+07	7.22846e+07	5.21047e+07	4.29056e+07
Com_138_neg	LPI 18:1	C27 H51 O12 P	598.313	10.544	597.306	--	--	LMGP06050005			turquoise	2.18135e+07	5.94358e+07	5.48469e+07	2.51074e+07	2.45515e+07	4.37035e+07	1.29251e+07	1.37591e+07	1.87208e+07	6.37788e+07	3.47915e+07	2.51742e+07	2.10344e+07	3.82156e+07	1.78167e+07	1.23112e+07	2.53377e+07	5.46112e+07	4.44698e+07	5.82783e+07	7.05639e+07	2.11261e+07	5.42745e+07	3.66874e+07	1.71312e+07	1.46839e+07	3.02325e+07	3.06216e+07	4.3125e+07	4.31338e+07	3.00039e+07	1.81032e+07	2.75309e+07	1.56102e+07	8.25957e+07	4.01069e+07	3.17224e+07	1.39446e+07
Com_138_pos	5-methoxy-2-phenyl-4H-chromen-4-one	C16 H12 O3	274.061	6.092	275.068	--	--	--		Pre-treatment	pink	4202.05	4245.46	4275.53	3866.34	3765.35	3251.33	3144.23	2846.9	333477	2903.42	2524.46	207979	447474	6277.45	7598.14	3392.3	525234	1531.88	26541.1	1781.65	1.11126e+06	1363.87	1.43433e+06	7910.73	1281.76	1290.31	560536	2585.15	6155.17	4719.98	202515	4962.26	3297.32	24189	49949.2	23961.2	116020	6488.74
Com_139_neg	N-Acetyl-L-methionine	C7 H13 N O3 S	191.062	5.265	190.055	C02712	HMDB0011745	--			brown	2.73211e+06	2.88979e+06	3.28909e+06	4.68717e+06	2.53865e+06	4.1063e+06	2.14612e+06	2.83971e+06	6.75528e+06	5.90287e+06	2.89612e+06	4.72701e+06	2.85674e+06	2.61871e+06	2.84768e+06	3.81896e+06	4.82289e+06	3.3987e+06	5.68522e+06	4.54982e+06	3.46849e+06	2.71274e+06	9.33357e+06	3.9884e+06	5.92049e+06	3.00948e+06	4.9468e+06	4.04952e+06	6.61691e+06	7.11617e+06	6.77002e+06	4.00714e+06	4.52285e+06	3.77489e+06	6.60376e+06	3.25855e+06	4.80939e+06	4.90219e+06
Com_139_pos	4-Hydroxyisoleucine	C6 H13 N O3	147.089	2.174	148.097	--	--	--			turquoise	1.04559e+07	2.19181e+07	1.44639e+07	8.56297e+06	5.71753e+06	9.78655e+06	6.86546e+06	1.64774e+07	7.11995e+06	1.55544e+07	5.44921e+06	4.17595e+07	5.76603e+06	1.07695e+07	7.30396e+06	4.14777e+06	1.84673e+06	4.53361e+06	2.87776e+07	2.6321e+07	4.7847e+06	8.54279e+06	7.6131e+06	10547598	4.69976e+06	2.8692e+07	4.44989e+06	8.18133e+06	1.58902e+08	7.99913e+06	1.76795e+06	2.75391e+06	6.63657e+07	3.83679e+06	4.62196e+06	2.24344e+07	5.06881e+06	6.1422e+06
Com_140_neg	N1-{5-[(4-chlorophenyl)thio]-4-fluoro-2-nitrophenyl}acetamide	C14 H10 Cl F N2 O3 S	340.016	6.323	339.008	--	--	--			grey	8.3786e+07	1.02044e+08	9.25223e+07	8.14005e+07	107677112	1.12992e+08	1.122e+08	114120999	1.24852e+08	1.1117e+08	1.18726e+08	108480558	1.04819e+08	9.31703e+07	8.77754e+07	8.19473e+07	5.52002e+07	7.1797e+07	6.80896e+07	1.62051e+08	1.12664e+08	1.05163e+08	104140517	1.05446e+08	9.55259e+07	8.56736e+07	8.41063e+07	7.79059e+07	7.92907e+07	7.61653e+07	4.61867e+07	7.40519e+07	7.24028e+07	8.06358e+07	7.65298e+07	7.75385e+07	5.56961e+07	7.09349e+07
Com_140_pos	Spermidine	C7 H19 N3	145.158	1.024	146.165	C00315	HMDB0001257	--			brown	346473	764790	447930	417691	817234	336588	389072	412744	328954	383761	280202	345980	383743	430803	611650	1.88936e+06	334654	633800	325328	237636	346013	313924	1.9488e+06	594471	299038	260263	251272	240151	2.32685e+06	275016	313911	250425	612504	5.51739e+06	208662	745460	218377	845235
Com_141_neg	LPI 20:4	C29 H49 O12 P	620.297	9.21	619.29	--	--	LMGP06050006	nKD		turquoise	7.7616e+06	2.88492e+07	1.98929e+07	1.45941e+07	1.01872e+07	1.7533e+07	1.3707e+07	8.09022e+06	1.19217e+07	3.29191e+07	2.15147e+07	1.255e+07	1.40512e+07	1.04556e+07	7.51679e+06	6.90508e+06	1.09806e+07	1.27193e+07	1.81034e+07	2.94015e+07	2.8522e+07	1.17456e+07	1.85803e+07	1.53552e+07	1.24499e+07	7.82536e+06	1.33496e+07	1.11183e+07	2.70455e+07	2.3155e+07	1.10967e+07	1.36518e+07	2.0429e+07	9.69679e+06	2.11849e+07	3.60114e+07	1.65934e+07	9.4541e+06
Com_141_pos	CAR 12:1	C19 H36 N O4	341.256	6.802	342.264	--	--	--			green	2.62036e+06	3.44741e+07	1.59976e+07	6.11826e+07	2.51877e+07	5.02781e+07	8.60283e+07	2.04187e+07	2.61076e+07	2.23346e+07	3.33851e+07	5.38192e+07	1.33327e+07	6.40134e+06	6.10745e+06	6.08238e+06	2.68118e+07	4.0638e+07	4.8266e+07	2.52393e+07	4.79784e+07	2.62712e+07	6.37097e+07	2.71178e+07	1.16002e+07	6.79398e+06	4.7932e+07	9.92305e+06	2.06066e+07	1.48527e+07	2.21697e+07	6.82563e+07	1.02801e+08	8.52064e+07	5.40984e+07	1.02784e+08	1.54469e+07	2.80852e+07
Com_142_neg	Maltotetraose	C24 H42 O21	666.223	1.413	701.192	C02052	HMDB0001296	--			brown	2.33289e+06	4.23162e+06	2.13332e+06	2.84499e+06	3.03744e+06	2.847e+06	2.60987e+06	2.40885e+06	2.74606e+06	3.22493e+06	3.08658e+06	2.69958e+06	3.2649e+06	2.94174e+06	2.72988e+06	2.48038e+06	2.64591e+06	4.69361e+06	2.68352e+06	2.2318e+06	2.64112e+06	2.42012e+06	2.23076e+06	3.21358e+06	2.07272e+06	2.19206e+06	1.82591e+06	2.09662e+06	4.13259e+06	2.31037e+06	2.60436e+06	2.6013e+06	3.82238e+06	5.21899e+06	4.78067e+06	4.0813e+06	2.92096e+06	3.20666e+06
Com_142_pos	N-[2-chloro-6-(trifluoromethoxy)phenyl]-2,2-dimethylpropanamide	C12 H13 Cl F3 N O2	295.059	1.244	296.066	--	--	--			brown	1.53455e+07	1.85106e+07	1.57495e+07	8.16346e+06	9.83e+06	1.06917e+07	7.90551e+06	5.2793e+06	4.39147e+06	2.03128e+07	1.26954e+07	1.49604e+07	9.31256e+06	2.21694e+07	1.4681e+07	1.45365e+07	5.55319e+06	3.24037e+07	7.92225e+06	7.21641e+06	7.24803e+06	10807940	1.12547e+07	1.75485e+07	3.26851e+06	1.18889e+07	6.41185e+06	1.01365e+07	2.64954e+07	8.44788e+06	4.74656e+06	6.01496e+06	9.6064e+06	2.47371e+07	1.6689e+07	2.11904e+07	1.76403e+07	1.30718e+07
Com_143_neg	Saccharin	C7 H5 N O3 S	182.999	5.028	181.992	C12283	HMDB0029723	--			grey	157872	1.74781e+07	147906	152991	149786	153701	145653	162724	163990	148337	801824	152675	724909	3.15857e+07	151785	141924	136754	135174	150290	239225	244630	239871	246060	225255	227653	257340	252258	250302	254622	238404	239859	270401	241387	295186	1.22791e+06	1.37781e+07	245251	262378
Com_143_pos	3-methyl-5-oxo-5-(4-toluidino)pentanoic acid	C13 H17 N O3	257.103	1.354	258.11	--	--	--			blue	8.62063e+06	9.44751e+06	2.21308e+07	1.70918e+07	8.38757e+06	1.64651e+07	1.6155e+07	9.25728e+06	2.86223e+06	1.90696e+07	1.30213e+07	9.12698e+06	1.15092e+07	2.23371e+07	1.63092e+07	2.47945e+07	4.81543e+06	8.3202e+07	1.09171e+07	1.50461e+07	7.70717e+06	1.98783e+07	1.29409e+07	1.56521e+07	1.03772e+07	6.4385e+06	1.23683e+07	2.13633e+07	1.55117e+07	1.9654e+07	5.9388e+06	6.64633e+06	6.20729e+06	7.42698e+06	5.94245e+06	5.32395e+06	1.74821e+07	1.69961e+07
Com_144_neg	Gluconolactone	C6 H10 O6	178.048	1.352	177.041	C00198	HMDB0000150	--			turquoise	8.26689e+06	6.24305e+06	1.12592e+07	1.96494e+07	5.74667e+06	1.759e+07	8.00037e+06	1.04631e+07	9.50163e+06	1.21375e+07	9.04478e+06	8.19864e+06	8.51649e+06	1.09117e+07	1.47101e+07	9.66312e+06	7.96221e+06	9.44344e+06	1.03423e+07	8.13803e+06	1.26526e+07	3.99005e+06	1.11912e+07	9.64685e+06	8.29929e+06	1.51286e+07	1.09249e+07	7.97835e+06	7.08118e+06	7.81799e+06	8.82626e+06	7.61376e+06	7.20797e+06	5.97573e+06	9.08912e+06	6.79346e+06	1.33666e+07	1.64849e+07
Com_144_pos	RPH	C17 H28 N8 O4	204.111	1.364	205.118	C07131	HMDB0014868	--			brown	7.58844e+06	2.08386e+07	8.78162e+06	7.80925e+06	1.53792e+07	6.22533e+06	7.84738e+06	4.51679e+06	9.37599e+06	2.69894e+07	2.55803e+07	1.88085e+07	1.54351e+07	1.00575e+07	1.2523e+07	1.0207e+07	1.80091e+07	7.35659e+06	1.85504e+07	1.25422e+07	8.67746e+06	1.25941e+07	1.44386e+07	2.66505e+07	6.73998e+06	8.15186e+06	5.31699e+06	6.0323e+06	3.83133e+07	8.61946e+06	1.35852e+07	1.22019e+07	2.09422e+07	1.83111e+07	2.55414e+07	1.80948e+07	1.9525e+07	1.71347e+07
Com_145_neg	L-Threonic acid Calcium Salt	C8 H14 Ca O10	310.02	2.757	309.013	--	--	--		Pre-treatment	green	271504	1.31385e+06	248643	221005	353843	218150	203133	211494	991481	296792	260138	1.16082e+07	274169	250305	200015	182355	1.42595e+07	166899	1.32103e+07	1.8394e+06	1.7834e+07	200023	7.90498e+06	244066	646216	159967	5.05923e+06	152025	273736	6.60279e+06	1.36332e+07	2.55095e+07	1.24146e+07	446948	1.32242e+07	5.55635e+06	192347	167666
Com_145_pos	Skatole	C9 H9 N	131.073	5.201	132.081	C08313	HMDB0000466	--			blue	6.62599e+07	8.41884e+07	8.77227e+07	8.71894e+07	5.32565e+07	6.5055e+07	7.79008e+07	9.33857e+07	1.75406e+07	4.00331e+07	6.72714e+07	4.8824e+07	5.60295e+07	6.85553e+07	5.33317e+07	7.78843e+07	1.85628e+07	1.01584e+08	7.31101e+07	6.55726e+07	7.71773e+07	9.5704e+07	6.92295e+07	7.87826e+07	6.45175e+07	1.16704e+08	6.89223e+07	1.05604e+08	9.36479e+07	7.59798e+07	5.41985e+07	2.83526e+07	4.82924e+07	5.75788e+07	6.84181e+07	3.75691e+07	6.24656e+07	8.84222e+07
Com_146_neg	Chlortetracycline	C22 H23 Cl N2 O8	478.112	5.673	477.105	C06571	HMDB0248728	LMPK07000004			grey	53479.5	51798.9	49462.2	49996.1	54314.7	48117.7	47637.7	48761.7	50080.6	47545.2	47967.2	1.49563e+06	46111.2	49725.8	45127.2	140575	45188.4	1.4011e+06	47985.3	75203.6	5.79838e+06	73940.8	76550.9	3.0087e+07	70016.8	75646.6	80580.3	78164.5	85943.2	77645.2	82408.2	79693.2	80349.4	90645.8	80222.4	76702.8	74179.9	73690.3
Com_146_pos	4-{2-[(2-chlorophenoxy)methyl]-1,3-thiazol-4-yl}benzonitrile	C17 H11 Cl N2 O S	348.01	1.766	349.017	--	--	--			brown	7.88016e+07	1.16812e+08	7.90327e+07	6.57433e+07	1.05497e+08	7.62488e+07	6.72056e+07	6.95343e+07	9.11275e+07	9.67175e+07	9.75125e+07	8.63645e+07	8.87504e+07	6.83173e+07	5.86492e+07	5.42623e+07	7.53472e+07	5.59328e+07	7.485e+07	5.98375e+07	7.09882e+07	6.40097e+07	6.45584e+07	7.82165e+07	5.19315e+07	5.2127e+07	5.12049e+07	5.42629e+07	9.03759e+07	6.01953e+07	6.89296e+07	7.19499e+07	8.58288e+07	1.15745e+08	1.00416e+08	9.14388e+07	8.06073e+07	6.88391e+07
Com_147_neg	3-amino-1H-pyrazolo[4,3-c]pyridine-4,6-diol	C6 H6 N4 O2	166.048	1.304	165.041	--	--	--			turquoise	1.55559e+07	1.90953e+07	2.87521e+07	3.16789e+07	9.04814e+06	1.16455e+08	1.08406e+07	1.84365e+07	1.64436e+07	1.38489e+07	5.06607e+07	1.47532e+07	7.58113e+06	3.04644e+07	1.81415e+07	8.4295e+06	9.45731e+06	1.47212e+07	1.64582e+07	1.60507e+07	2.37297e+07	1.87569e+07	3.4461e+07	1.2475e+07	1.07935e+07	2.10702e+07	2.28944e+07	1.40829e+07	2.6334e+07	1.99943e+07	8.49871e+06	1.64861e+07	1.64336e+07	9.19218e+06	1.2643e+07	1.64311e+07	28897547	2.32665e+07
Com_147_pos	2-[(butylamino)(imino)methyl]-1-oxohydrazinium-1-olate	C5 H12 N4 O2	182.079	1.422	205.068	--	--	--			brown	2.77722e+06	5.06183e+06	2.32478e+06	2.28956e+06	4.10126e+06	2.3556e+06	2.46809e+06	2.07022e+06	3.04758e+06	3.59826e+06	4.02591e+06	3.25128e+06	3.27145e+06	3.20629e+06	2.52279e+06	2.56425e+06	3.39846e+06	2.4186e+06	3.23468e+06	2.58637e+06	2.95651e+06	2.90192e+06	2.55232e+06	3.96015e+06	2.27727e+06	2.52687e+06	2.41429e+06	2.36574e+06	6.05486e+06	2.61537e+06	2.91826e+06	2.80453e+06	4.27278e+06	5.18912e+06	5.33741e+06	4.37651e+06	3.65772e+06	3.4429e+06
Com_148_neg	Ethylmalonate	C5 H8 O4	132.042	1.4	131.035		HMDB0000622	--			brown	5.45908e+07	7.79613e+06	2.6317e+07	1.73587e+07	1.77059e+07	1.06246e+07	9.15192e+06	1.06061e+07	1.22964e+07	1.38169e+07	1.33787e+07	1.14833e+07	1.27862e+07	1.27666e+07	1.28037e+07	1.22211e+07	1.04283e+07	5.76749e+06	3.65983e+06	6.5646e+06	9.1099e+06	8.97089e+06	1.01277e+07	1.29159e+07	7.0475e+06	8.15026e+06	7.1643e+06	7.53876e+06	1.70516e+07	7.56583e+06	9.69227e+06	1.06621e+07	1.58268e+07	2.68299e+07	1.96138e+07	1.52552e+07	1.38874e+07	1.09235e+07
Com_148_pos	PS 18:0_18:1	C42 H80 N O10 P	789.551	10.936	790.558	--	--	LMGP03010034			yellow	5.46319e+06	5.51233e+06	5.8357e+06	5.13633e+06	6.24929e+06	5.26125e+06	4.90293e+06	4.47957e+06	6.04354e+06	5.50371e+06	5.82543e+06	4.92042e+06	4.3623e+06	5.09447e+06	3.7e+06	4.10113e+06	4.29209e+06	5.43354e+06	5.35517e+06	5.22495e+06	1.48626e+08	5.08716e+06	6.42305e+06	4.51628e+06	4.53792e+06	3.17102e+06	4.96414e+06	4.84357e+06	4.53105e+06	3.76314e+06	3.27019e+06	4.55836e+06	6.58403e+06	3.01027e+06	4.62825e+06	5.48795e+06	4.05923e+06	3.93208e+06
Com_149_neg	3-(4-methoxyphenoxy)propanoic acid	C10 H12 O4	196.074	5.947	195.067	--	--	--			grey	1.39244e+06	1.48306e+06	1.78922e+06	1.11352e+06	1.56805e+06	1.52141e+06	1.48497e+06	1.39627e+06	1.60612e+06	1.32423e+06	1.28278e+06	1.01601e+06	1.51115e+06	846266	1.32212e+06	1.34761e+06	1.39675e+06	1.25038e+06	1.39942e+06	1.92208e+06	1.72435e+06	1.22959e+06	1.5079e+07	1.68346e+06	1.71906e+06	1.61818e+06	1.42039e+06	1.08272e+06	1.00841e+06	1.64404e+06	1.55326e+06	1.51931e+06	1.50579e+06	1.38444e+06	1.6746e+06	1.6549e+06	1.13657e+06	480042
Com_149_pos	Cholecalciferol	C27 H44 O	384.339	7.797	367.336	C05443	HMDB0000876	--		Pre-treatment	pink	1.12755e+06	3.12328e+06	2.1102e+06	2.09466e+06	1.28285e+06	4.54921e+06	2.03809e+06	2.66623e+06	2.24794e+07	1.36989e+07	1.87499e+06	4.16169e+06	2.25817e+06	1.20785e+06	1.1927e+06	1.90587e+06	3.95269e+06	1.98946e+06	5.09665e+06	2.46807e+06	8.86596e+06	4.36116e+06	4.74283e+06	2.41411e+06	3.22104e+06	2.07335e+06	9.85082e+06	4.04711e+06	2.2927e+06	7.92625e+06	3.23485e+07	4.57637e+06	3.74154e+06	1.49631e+06	4.32608e+06	1.1756e+07	3.22568e+06	2.5757e+06
Com_150_neg	LPC 17:1	C25 H50 N O7 P	553.339	9.352	552.332	--	--	LMGP01050126		Post-treatment	blue	2.20119e+07	7.48356e+06	2.80348e+07	2.31716e+07	1.34106e+07	1.03089e+07	1.2306e+07	1.15855e+07	2.37215e+06	6.34908e+06	1.36235e+07	9.56108e+06	6.1258e+06	2.23765e+07	1.28296e+07	1.11947e+07	3.68832e+06	1.83018e+07	3.7623e+06	1.43341e+07	7.39044e+06	1.88899e+07	7.79907e+06	2.22435e+07	6.21627e+06	2.55938e+07	6.57973e+06	2.08051e+07	2.72616e+07	1.26174e+07	6.0489e+06	7.92353e+06	6.04646e+06	6.3837e+06	1.0748e+07	1.46775e+07	9.8726e+06	1.44773e+07
Com_150_pos	ethyl 3,5-dichloro-4-[(2,2,2-trifluoroacetyl)amino]benzoate	C11 H8 Cl2 F3 N O3	346.01	9.354	347.017	--	--	--	KD		brown	4.02023e+07	7.06198e+07	2.94421e+07	2.1754e+07	5.26211e+07	2.76732e+07	2.33719e+07	2.2272e+07	4.06959e+07	5.10736e+07	4.57551e+07	4.07913e+07	6.46907e+07	4.8414e+07	3.48938e+07	2.7562e+07	6.04761e+07	2.46975e+07	5.13519e+07	3.55363e+07	4.99512e+07	4.0936e+07	5.05504e+07	6.31666e+07	2.99086e+07	3.63109e+07	2.43088e+07	3.49872e+07	7.63824e+07	3.57243e+07	5.89173e+07	6.31719e+07	8.35471e+07	1.45687e+08	8.83e+07	7.24357e+07	7.19455e+07	5.33707e+07
Com_151_neg	(±)9-HpODE	C18 H32 O4	312.23	10.108	311.223	--	--	--			yellow	202700	1.24646e+06	1.43396e+06	1.52734e+06	1.23821e+06	812075	1.77041e+06	851899	3.60625e+06	854383	727879	1.73469e+06	1.49405e+06	231684	168663	499600	2.03168e+06	1.36562e+06	3.59444e+06	71249.5	90204.9	79587.7	445678	241647	476030	210122	2.24566e+06	857806	585484	1.62858e+06	1.28166e+06	1.95713e+06	3.0344e+06	1.02048e+06	1.75955e+06	2.52877e+06	1.31036e+06	750559
Com_151_pos	4-(tert-butyl)-3-(4-chlorophenethyl)-2,3-dihydro-1,3-thiazole-2-thione	C15 H18 Cl N S2	349.007	1.691	350.014	--	--	--			red	4.96719e+07	6.32682e+07	5.63471e+07	5.01083e+07	7.1998e+07	5.82215e+07	5.3895e+07	5.6171e+07	6.55394e+07	6.7126e+07	6.72095e+07	6.46735e+07	4.47201e+07	3.96381e+07	3.79087e+07	3.75082e+07	4.4381e+07	4.14232e+07	4.94654e+07	4.2545e+07	4.79633e+07	4.12341e+07	4.06068e+07	4.51486e+07	3.56097e+07	3.57202e+07	3.71447e+07	3.83288e+07	3.67119e+07	4.23171e+07	4.88307e+07	4.048e+07	5.16306e+07	2.64871e+07	4.71019e+07	5.09885e+07	5.00255e+07	4.49742e+07
Com_152_neg	Suberic acid	C8 H14 O4	174.09	5.877	173.082	C08278	HMDB0000893	LMFA01170001			grey	9.89338e+06	8.46509e+06	9.59095e+06	7.75892e+06	1.1394e+07	1.11329e+07	7.94062e+06	7.0522e+06	7.76271e+06	9.04954e+06	9.54235e+06	8.75708e+06	8.92754e+06	7.34627e+06	1.03448e+07	7.53341e+06	1.09329e+07	7.21309e+06	9.3963e+06	8.24768e+06	1.02571e+07	8.50939e+06	1.09702e+07	1.04355e+07	1.23104e+07	8.48006e+06	8.85837e+06	7.58325e+06	8.0608e+06	7.85422e+06	8.1888e+06	8.47247e+06	7.48234e+06	9.12225e+06	6.49128e+06	9.8715e+06	7.98935e+06	6.3921e+06
Com_152_pos	Norlidocaine	C12 H18 N2 O	206.142	5.332	207.149	C16561	HMDB0060656	--	nKD		turquoise	4648	5641.7	4490.98	4618.82	4949.1	4365.88	4271.32	4016.31	4675.53	5146.52	4581.98	4306.63	3746.74	3411.37	6060.75	2969.98	3186.68	3153.29	3663.55	3226.13	3317.65	3326.15	3410.64	3160.57	3130.33	3375.49	3157.11	3266.67	3599.33	3701.86	3889.73	3570.46	4041.86	4981.27	3608.52	5276.08	3233.63	3264.94
Com_153_neg	LPS 20:4	C26 H44 N O9 P	545.274	9.139	544.267	--	--	LMGP03050007		Post-treatment	blue	3.57191e+07	2.86655e+07	5.53524e+07	4.61928e+07	3.51235e+07	1.19806e+07	2.08173e+07	1.55738e+07	9.75849e+06	2.38214e+07	2.59815e+07	1.00762e+07	1.75333e+07	3.27767e+07	4.24747e+07	2.98266e+07	4.8895e+06	4.42719e+07	1.30735e+07	3.20818e+07	1.74923e+07	4.08707e+07	1.30447e+07	2.40077e+07	1.08251e+07	4.78328e+07	1.12803e+07	4.82016e+07	5.32619e+07	4.42852e+07	6.92264e+06	7.63571e+06	1.32209e+07	2.22141e+07	2.09986e+07	3.18583e+07	4.43908e+07	2.59359e+07
Com_153_pos	PC O-39:4	C47 H88 N O7 P	809.646	10.127	810.653	--	--	--			grey	5.519e+08	125067296	2.61697e+07	6.72175e+06	2.88577e+06	1.37992e+06	2.40247e+06	4.37903e+06	1.38726e+07	5.3804e+07	1.64392e+08	3.74382e+08	1297792553	2.21226e+07	4541372751	1943566133	7.28408e+08	163140210	5.58358e+07	2.12477e+07	3.11296e+07	1.55144e+07	1.40473e+07	2.44909e+07	3.30136e+07	3.71203e+07	4.07669e+07	3.60751e+07	2.0283e+07	2.22335e+07	1.98279e+07	4.47265e+07	2.91667e+07	3.08795e+07	4.17544e+07	2.15632e+07	1.65464e+07	1.61051e+07
Com_154_neg	FAHFA 16:0/18:2	C34 H62 O4	534.463	10.46	533.456	--	--	--			yellow	1.02868e+07	1.93315e+07	2.38259e+07	3.701e+07	3.23158e+07	2.22739e+07	3.44617e+07	2.0865e+07	5.82002e+07	2.61929e+07	2.28297e+07	4.47127e+07	3.43954e+07	6.93081e+06	5.90052e+06	1.70902e+07	4.59914e+07	3.14087e+07	4.51262e+07	5.14502e+07	5.61343e+07	2.85341e+07	5.35225e+07	3.37994e+07	2.51139e+07	8.47206e+06	4.82178e+07	2.49294e+07	1.42177e+07	2.69745e+07	5.2605e+07	5.60329e+07	4.94648e+07	2.6977e+07	3.72733e+07	4.21918e+07	2.11486e+07	1.72602e+07
Com_154_pos	N-(6-methoxypyridin-3-yl)thiophene-2-carboxamide	C11 H10 N2 O2 S	234.05	1.222	235.057	--	--	--			blue	7.97691e+07	6.3496e+07	7.77837e+07	6.77367e+07	8.0934e+07	4.47472e+07	5.93447e+07	7.02351e+07	4.76954e+07	2.60324e+07	5.80812e+07	2.48975e+07	5.29541e+07	1.05121e+08	8.77455e+07	8.1818e+07	4.6474e+07	6.46354e+07	3.99795e+07	7.05579e+07	4.59142e+07	7.83547e+07	4.10416e+07	8.14938e+07	6.02937e+07	6.9394e+07	3.05895e+07	8.6152e+07	8.65132e+07	8.43423e+07	4.45503e+07	5.32293e+07	3.871e+07	5.88493e+07	6.94101e+07	9.52603e+07	6.76916e+07	8.56239e+07
Com_155_neg	N1-(3-amino-4-chlorophenyl)-2-[2,4-di(tert-pentyl)phenoxy]acetamide	C24 H33 Cl N2 O2	416.225	6.367	415.218	--	--	--		Pre-treatment	brown	226756	1.37905e+06	1.07156e+06	232907	216514	216923	1.47426e+06	218680	1.7833e+06	5.13365e+06	671063	1.5447e+06	881630	189436	188082	530820	3.56699e+06	261461	810244	352661	563672	209557	3.62981e+06	179620	690779	181855	6.04464e+06	1.15671e+06	2.3373e+06	483854	3.41404e+06	178823	2.2343e+06	199059	1.92885e+06	520211	862545	526301
Com_155_pos	PC 40:6	C48 H84 N O8 P	855.574	10.693	856.581	--	--	LMGP01012107			grey	2.23463e+07	2.44679e+07	1.31623e+07	1.11533e+07	1.67643e+07	3.30938e+07	3.42791e+06	3.83275e+07	7.30017e+07	3.66513e+07	1.86386e+07	4.26272e+07	1.022e+06	3.3693e+07	2.24704e+07	1.98186e+07	5.95442e+06	1.92094e+07	9.66937e+06	2.56359e+07	5.451e+07	3.75238e+07	1.29614e+08	1.48577e+08	4.06019e+06	4.68709e+07	8.12895e+06	4.17012e+07	5.60666e+07	3.64444e+07	5.58481e+07	6.61982e+06	4.07285e+07	4.27906e+07	1.16061e+08	3.86286e+07	1.82912e+07	1.20825e+07
Com_156_neg	(+/-)9(10)-EpOME	C18 H32 O3	592.471	10.648	591.464	--	--	--	nKD		turquoise	2.73632e+06	2.12255e+07	1.86654e+07	2.20805e+07	9.95216e+06	9.76681e+06	1.72448e+07	1.23284e+07	1.71279e+07	1.40919e+07	7.03793e+06	7.96336e+06	1.54364e+07	5.2396e+06	2.74497e+07	9.37335e+06	9.90303e+06	2.18192e+07	9.08169e+06	1.18812e+07	2.64677e+07	1.42509e+07	6.22551e+07	9.13409e+06	1.31052e+07	1.24275e+07	3.02759e+07	2.21258e+07	4.22672e+06	3.61525e+06	1.37721e+07	8.37463e+06	8.23069e+06	1.94423e+07	3.66462e+07	4.85965e+06	1.18817e+07	2.11767e+07
Com_156_pos	Acetylcholine	C7 H15 N O2	145.11	1.36	146.117	C01996	HMDB0000895	--			grey	2.89613e+07	1.90764e+07	2.99182e+07	2.43405e+07	2.80951e+07	4.08224e+07	2.86676e+07	3.67384e+07	4.14078e+07	3.87226e+07	2.79739e+07	3.59826e+07	2.72315e+07	1.86574e+07	2.85717e+07	3.40524e+07	2.82548e+07	6.64668e+07	2.61683e+07	3.09784e+07	2.85712e+07	2.89843e+07	4.97928e+07	4.76235e+07	3.1299e+07	3.17332e+07	2.63754e+07	2.22747e+07	3.49364e+07	3.10034e+07	3.67088e+07	2.62374e+07	2.20319e+07	1.35185e+07	3.44476e+07	3.19404e+07	3.11654e+07	3.24893e+07
Com_157_neg	PC O-16:1_20:4	C44 H80 N O7 P	811.575	8.67	810.568	--	--	--			grey	1.70802e+07	2.38887e+07	8.24423e+06	2.40137e+07	4.31829e+07	1.09905e+07	6.56869e+06	2.4578e+07	1.12744e+07	8.09017e+06	2.42958e+07	1.39626e+07	3.13661e+07	1.31965e+07	1.36077e+07	9.76948e+06	1.19197e+07	4.57417e+06	5.48973e+06	2.29714e+07	1.44254e+07	1.82502e+07	4.35239e+07	3.06917e+07	5.51199e+07	2.04299e+07	1.67702e+07	1.51899e+07	1.78189e+07	1.72114e+07	2.12769e+07	1.07222e+07	7.62877e+06	1.12242e+07	1.37052e+07	1.41506e+07	1.02709e+07	1.46543e+07
Com_157_pos	PC O-20:3	C28 H52 N O7 P	545.348	9.334	546.355	--	--	--	nKD	Post-treatment	blue	1.88274e+07	2.08469e+07	5.84812e+07	4.77438e+07	1.82217e+07	1.96024e+07	2.30141e+07	1.62928e+07	4.0919e+06	2.48232e+07	2.23099e+07	8.43652e+06	8.07809e+06	3.62481e+07	3.53086e+07	2.01318e+07	4.27106e+06	3.16132e+07	6.30367e+06	1.28145e+07	8.93134e+06	1.47216e+07	6.42357e+06	1.88021e+07	4.64704e+06	3.39206e+07	5.64125e+06	2.67625e+07	5.60031e+07	1.80008e+07	2.62825e+06	5.20991e+06	8.10047e+06	1.57498e+07	1.05102e+07	3.21913e+07	3.63942e+07	3.61775e+07
Com_158_neg	Trichloroacetic acid	C2 H Cl3 O2	161.905	4.469	160.897	C11150	HMDB0042048	--			grey	6.37519e+06	347983	291974	287478	335777	5.26637e+06	279328	293168	290848	282521	268166	249187	243631	7.11014e+06	3.176e+06	183494	177812	153955	155203	183975	158210	139646	124740	8.37751e+06	99089.7	89208.3	81212.7	80233.1	98403	75013.9	390734	735861	86947.4	127823	99569.2	3.28047e+06	85318.4	82396.4
Com_158_pos	LPC 20:1-SN1	C28 H56 N O7 P	549.379	10.58	550.386	--	--	--			blue	2.70696e+07	5.30316e+07	4.37486e+07	3.72101e+07	3.15619e+07	2.6254e+07	2.98006e+07	2.08443e+07	9.8289e+06	2.1941e+07	2.29215e+07	3.74951e+07	3.84288e+07	7.75865e+07	3.99236e+07	4.50943e+07	1.84921e+07	1.94991e+08	2.33836e+07	2.99768e+07	2.60916e+07	4.29567e+07	12012836	3.94362e+07	2.67611e+07	1.17538e+07	3.57665e+07	4.66896e+07	5.55549e+07	4.61215e+07	1.19083e+07	2.04491e+07	3.55285e+07	2.01793e+07	3.24327e+07	5.84604e+07	3.58108e+07	3.49691e+07
Com_159_neg	Prolylglycine	C7 H12 N2 O3	172.085	1.353	171.078	C04230	HMDB0011178	--			brown	1.58261e+07	2.98757e+07	1.3569e+07	2.04449e+06	2.46654e+07	1.34267e+07	11646633	1.21716e+07	1.62722e+07	4.04163e+07	2.32789e+07	2.84218e+07	2.02339e+07	1.72406e+07	3.03701e+07	2.66816e+07	1.90646e+07	1.2913e+07	2.11887e+07	9.94711e+06	1.38374e+07	1.40568e+07	1.30909e+07	3.19329e+07	7.04196e+06	9.5409e+06	9.28803e+06	9.77893e+06	5.83583e+07	1.18013e+07	1.46263e+07	2.29662e+07	2.72798e+07	6.85946e+07	5.05676e+07	3.96815e+07	3.85478e+07	3.22052e+07
Com_159_pos	H-Gly-Pro-OH	C7 H12 N2 O3	172.085	1.289	173.092	--	--	--			brown	3.45384e+06	4.53806e+06	4.10877e+06	3.49293e+06	5.14304e+06	3.22464e+06	3.39173e+06	3.2504e+06	4.36462e+06	1.83945e+07	1.51484e+07	2.71262e+07	5.35929e+06	4.85835e+06	6.9288e+06	9.38384e+06	2.78565e+06	1.97092e+07	5.82202e+06	3.17783e+06	3.96692e+06	4.83803e+06	4.75943e+06	1.88022e+07	2.39963e+06	3.98163e+06	2.86043e+06	3.20191e+06	2.91845e+07	3.64801e+06	4.94437e+06	1.1176e+07	6.43305e+06	6.28233e+07	2.49245e+07	1.72469e+07	4.06411e+07	1.66469e+07
Com_160_neg	PC 10:0_10:0	C28 H56 N O8 P	611.382	10.022	592.364	--	--	LMGP01010380		Post-treatment	blue	2.19807e+07	1.99424e+07	4.93588e+07	3.71765e+07	4.1015e+07	2.88474e+07	2.23621e+07	1.62165e+07	6.29769e+06	2.33032e+07	1.93859e+07	1.55885e+07	9.83036e+06	3.49285e+07	4.55886e+07	2.58961e+07	4.70719e+06	5.1909e+07	5.83517e+06	3.01768e+07	2.38844e+07	3.30676e+07	1.16142e+07	3.50634e+07	1.32052e+07	3.93893e+07	1.66091e+07	4.6003e+07	9.29545e+07	3.48963e+07	5.58302e+06	9.1086e+06	1.59873e+07	1.40113e+07	2.02222e+07	3.99894e+07	3.07075e+07	2.76473e+07
Com_160_pos	Argatroban	C23 H36 N6 O5 S	508.247	6.259	509.254	C04931	HMDB0014423	--	KD		black	1.66385e+06	3.73533e+06	1.76968e+06	1.31665e+06	2.77828e+06	1.36402e+06	998564	1.02896e+06	1.64397e+06	11071.6	11288.4	11141.2	2.26324e+06	1.69162e+06	8253.07	8172.38	1.8119e+06	913257	1.97079e+06	1.06259e+06	1.66616e+06	1.36492e+06	1.4333e+06	9303.93	947022	969271	1.12281e+06	1.07362e+06	10196	1.29263e+06	1.68214e+06	10223.1	3.17549e+06	10955.4	11172.1	10421.5	9885.77	10555.9
Com_161_neg	5-(1,1,2,2,3,3,3-heptafluoropropyl)-N-methyl-1,3,4-thiadiazol-2-amine	C6 H4 F7 N3 S	283.003	1.462	281.995	--	--	--			brown	1.59778e+07	2.04194e+07	3.16372e+07	1.02315e+07	6.89189e+07	1.91116e+07	2.51357e+07	1.67762e+07	1.28666e+07	1.24001e+07	1.15076e+07	9.1393e+06	1.40195e+07	7.05989e+06	1.5005e+07	5.73577e+06	1.04173e+07	6.30897e+06	1.07942e+07	1.0882e+07	1.33737e+07	4.49072e+06	1.17578e+07	5.83209e+06	8.70393e+06	1.02314e+07	8.87783e+06	1.04782e+07	1.35925e+07	2.01594e+07	1.25161e+07	1.23136e+07	8.65472e+06	1.74126e+07	23467177	6.47511e+07	1.72471e+07	1.56118e+07
Com_161_pos	N-(1-methyl-3-phenyl-1H-pyrazol-5-yl)-N'-(2-thienyl)urea	C15 H14 N4 O S	336.046	5.279	337.053	--	--	--			black	45759.5	56029.8	49968.8	1.43131e+06	158103	41164.1	42843.9	48937.5	39922.6	46708.6	48287.5	37349.9	36964.4	3.67293e+06	1.2625e+06	88648.8	38258.2	37691.4	42566.5	818130	36019.9	38211.8	35173.7	32528.7	1.50373e+06	42941.5	34730.2	384635	32353.5	34003.2	34658.8	458345	37655.4	29830	29300.7	26648.4	27883.8	1.58493e+07
Com_162_neg	LPA 20:4	C23 H39 O7 P	458.244	9.588	457.237	--	--	LMGP10050013			turquoise	1.74533e+07	1.46353e+07	1.62344e+07	1.18176e+07	1.05012e+07	7.83333e+06	1.74938e+07	1.61192e+07	6.16612e+06	1.71945e+07	1.55679e+07	2.08543e+07	6.09281e+06	1.22236e+07	7.06906e+06	1.83513e+07	7.95354e+06	1.50402e+07	8.73191e+06	1.91656e+07	1.59513e+07	2.03272e+07	3.31544e+07	8.58928e+06	9.90241e+06	1.04042e+07	1.69187e+07	1.43239e+07	2.67046e+07	2.13115e+07	1.15357e+07	9.90964e+06	7.41504e+06	7.7117e+06	6.1105e+06	2.12577e+07	6.1207e+06	9.68046e+06
Com_162_pos	Poncirin	C28 H34 O14	616.171	6.806	617.178	C09830	HMDB0037487	LMPK12140333			grey	7.61954e+06	5.94749e+06	403549	427801	3.35745e+06	1.56702e+06	6.93131e+06	405486	387674	6.60302e+06	8.55083e+06	5.06656e+06	7.60106e+06	3.35307e+06	5.06522e+06	3.9916e+06	4.96033e+06	695807	2.86034e+06	367599	367887	3.15825e+06	1.90459e+06	1.75524e+06	385295	1.20006e+06	1.43497e+06	428531	1.82664e+06	408330	6.28148e+06	2.92625e+06	676709	1.21477e+07	931324	468828	386968	754436
Com_163_neg	MGDG O-12:0_18:2	C39 H72 O9	744.552	10.924	743.544	--	--	--			grey	3.67405e+07	3.00712e+07	1.86106e+07	3.25173e+07	4.34157e+07	4.41922e+07	2.01328e+07	4.02155e+07	2.51304e+07	2.2574e+07	3.45952e+07	2.77981e+07	2.34516e+07	1.90576e+07	2.65605e+07	2.77974e+07	2.11804e+07	2.15152e+07	3.79415e+07	8.75334e+07	6.70701e+07	4.94476e+07	7.03538e+07	5.44088e+07	4.22856e+07	3.75066e+07	4.74069e+07	5.36088e+07	5.37773e+07	5.23262e+07	5.49734e+07	2.73215e+07	3.49544e+07	3.60831e+07	5.24521e+07	2.54882e+07	3.08318e+07	2.9695e+07
Com_163_pos	2-hydroxy-3,6-diphenylcyclohexyl acetate	C20 H22 O3	332.137	6.008	333.144	--	--	--			yellow	5.42941e+06	7.91679e+06	6.07804e+06	1.61083e+07	2.2006e+07	430709	4.88906e+07	2.69496e+06	9.44362e+06	3.12157e+06	994142	2.04533e+07	3.64402e+07	5.80287e+06	2.37477e+07	7.51807e+06	3.60341e+07	7.85938e+07	6.5259e+07	9.82615e+06	1.77454e+07	1.63941e+07	2.21526e+07	2.6457e+07	9.58263e+06	1.51253e+07	3.83007e+07	5.20757e+06	2.19407e+07	6.07678e+06	3.6765e+07	4.47e+07	2.08977e+07	1.04462e+07	2.33917e+07	1.70267e+07	3.02502e+06	1.05857e+07
Com_164_neg	Sedoheptulose 1,7-bisphosphate	C7 H16 O13 P2	370.006	6.622	368.999	C00447	HMDB0060274	--			grey	3.54853e+07	3.95578e+07	3.58537e+07	3.63519e+07	3.66482e+07	3.50266e+07	3.94621e+07	3.54566e+07	3.72755e+07	3.62753e+07	3.84469e+07	3.54885e+07	3.51793e+07	3.43059e+07	3.43788e+07	3.28074e+07	3.34279e+07	3.05679e+07	2.77984e+07	7.15199e+07	4.77766e+07	4.69714e+07	4.38433e+07	4.38747e+07	4.13125e+07	3.68173e+07	3.60035e+07	3.36502e+07	3.41147e+07	3.27551e+07	3.38897e+07	3.27483e+07	3.21064e+07	3.40497e+07	3.25496e+07	3.34851e+07	3.39976e+07	3.20145e+07
Com_164_pos	PC 17:1_17:2	C42 H78 N O8 P	755.547	8.233	756.554	--	--	LMGP01011560			grey	3.68784e+07	3.11375e+07	2.67034e+07	4.1355e+07	2.25222e+07	2.25027e+07	3.88753e+07	32622989	5.29851e+07	2.23189e+07	5.7651e+07	4.9552e+07	9.02543e+07	1.91024e+06	6.93445e+07	5.6219e+07	4.40479e+07	3.98224e+07	6.35164e+07	8.30955e+07	5.14021e+07	3.15212e+07	4.80063e+07	6.91072e+07	5.12235e+07	5.79288e+07	7.86637e+07	6.71832e+07	2.9205e+07	3.13762e+07	3.72886e+07	2.98411e+07	6.35464e+07	4.12748e+07	3.29759e+07	3.17829e+07	5.04084e+07	4.49655e+07
Com_165_neg	7-Ketolithocholic acid	C24 H38 O4	390.278	7.625	389.271		HMDB0000467	--			black	88800.2	36016.5	26604.3	25093.2	25813.7	27593.6	28291.9	231683	32131.9	27155.6	25766	1.31376e+06	25077.8	24507	24542.6	81775.8	2.04934e+06	1.37883e+06	69144.7	112867	1.15026e+06	1.21205e+06	979537	43397.3	1.09558e+07	180527	2.92053e+06	420827	25587.1	17518.4	29931.2	17650.7	18678.1	215552	63682.2	18257.5	17212	17794.8
Com_165_pos	N-Tetradecanamide	C14 H29 N O	227.225	8.903	228.232	--	--	--	nKD		turquoise	4.09145e+07	4.21537e+07	4.18681e+07	3.81897e+07	5.64023e+07	4.95816e+07	5.00609e+07	3.51659e+07	3.9269e+07	2.70154e+07	2.73107e+07	3.81502e+07	2.07898e+07	2.6229e+07	4.82621e+07	3.39179e+07	3.40141e+07	3.59636e+07	2.28169e+07	3.81577e+07	1.68321e+07	1.68292e+07	1.70802e+07	4.69371e+07	3.93134e+07	2.69571e+07	3.30054e+07	3.08013e+07	2.66971e+07	1.61533e+07	1.80584e+07	3.88897e+07	5.51417e+07	5.50403e+07	3.06506e+07	3.18211e+07	3.4523e+07	2.93066e+07
Com_166_neg	MAM2201 N-pentanoic acid metabolite	C25 H23 N O3	385.175	6.936	384.167	--	--	--			grey	1.35373e+07	1.01457e+07	13636098	1.38944e+07	1.37525e+07	1.41061e+07	1.52479e+07	1.39962e+07	1.22228e+07	1.3148e+07	1.3134e+07	1.36523e+07	1.32402e+07	1.41293e+07	1.45183e+07	1.31644e+07	1.27256e+07	1.3079e+07	1.17904e+07	1.81706e+07	1.85112e+07	1.67286e+07	1.6433e+07	1.82343e+07	1.62215e+07	1.54774e+07	1.3877e+07	1.42194e+07	8.96016e+06	1.35632e+07	1.3573e+07	1.36818e+07	1.29654e+07	1.30353e+07	1.26577e+07	1.33766e+07	1.32442e+07	1.39795e+07
Com_166_pos	1,2-dihydroxyheptadec-16-yn-4-yl acetate	C19 H34 O4	343.272	7.102	344.279	--	--	LMFA05000645	KD		green	5.49576e+06	1.6455e+07	1.86652e+07	6.2806e+07	1.41052e+07	3.43434e+07	5.46272e+07	1.44049e+07	1.96831e+07	6.21992e+07	2.33217e+07	3.33633e+07	9.74907e+06	4.97051e+06	2.38184e+06	8.27955e+06	2.11057e+07	2.38558e+07	6.11995e+07	2.4925e+07	5.11235e+07	6.35534e+07	4.18999e+07	3.62746e+07	1.99333e+07	5.13265e+06	3.74235e+07	2.76779e+07	2.13486e+07	2.2461e+07	1.6902e+07	4.41212e+07	1.06761e+08	7.94684e+07	4.26386e+07	7.09533e+07	1.33031e+07	1.69339e+07
Com_167_neg	L-(+)-Tartaric acid	C4 H6 O6	150.017	10.571	149.01	C00898	HMDB0000956	--			turquoise	3.18231e+07	3.05519e+07	3.48722e+07	3.69718e+07	3.08361e+07	3.44895e+07	3.72739e+07	4.2388e+07	4.11481e+07	4.01571e+07	4.75071e+07	4.21138e+07	4.31304e+07	3.86314e+07	3.82812e+07	3.8622e+07	3.02251e+07	2.97902e+07	2.94553e+07	1.18646e+08	6.94238e+07	4.90858e+07	1.03984e+08	7.33482e+07	2.79694e+07	2.13137e+07	3.06868e+07	3.48812e+07	3.14078e+07	4.80722e+07	3.98236e+07	6.10907e+07	3.08829e+07	24474617	2.83062e+07	2.33231e+07	2.30705e+07	3.19341e+07
Com_167_pos	Pyridoxamine	C8 H12 N2 O2	168.087	1.186	191.076	C00534	HMDB0001431	--		Post-treatment	blue	9.77428e+07	4.95672e+07	7.90374e+07	105469826	6.73292e+07	4.81565e+07	6.45261e+07	9.24588e+07	3.01832e+07	2.88647e+07	4.62699e+07	3.15838e+07	4.23525e+07	7.41705e+07	7.32539e+07	1.15253e+08	3.35369e+07	1.02153e+08	2.5298e+07	8.42606e+07	3.47282e+07	8.39881e+07	3.29892e+07	9.32543e+07	9.21593e+07	1.11513e+08	4.72798e+07	1.4641e+08	6.8255e+07	7.99218e+07	4.07684e+07	4.4054e+07	2.6492e+07	1.75234e+07	4.69491e+07	6.88404e+07	3.86722e+07	109454159
Com_168_neg	23-Norcholic acid	C23 H38 O5	394.273	7.031	393.266	--	--	--	KD		brown	6.35181e+06	1.1694e+07	6.59349e+06	6.84607e+06	1.43662e+06	1.67457e+06	1.88097e+06	1.67623e+06	1.2565e+07	9.73471e+06	7.78907e+06	1.03633e+07	3.02313e+06	4.5908e+06	4.7981e+06	4.37029e+06	4.5214e+06	1.40771e+06	6.8813e+06	7.80358e+06	1.17349e+07	5.48171e+06	9.073e+06	5.04768e+06	7.18938e+06	4.71749e+06	1.7749e+07	5.1411e+06	1.01236e+07	2.14848e+07	1.62395e+07	993721	7.26861e+06	3.3851e+06	7.38076e+06	1.41083e+07	6.24e+06	7.07028e+06
Com_168_pos	N-(5-Aminopentyl)acetamide	C7 H16 N2 O	144.126	5.618	145.134		HMDB0002284	--			grey	786615	582402	810551	717922	787614	765711	675462	829362	695394	581761	823305	847570	908012	714282	730073	716179	606044	646505	747790	744229	657326	534847	653284	718672	726928	703202	703849	713545	3.95448e+07	711888	569396	702366	749097	738713	571644	517196	8.44984e+06	3.1836e+06
Com_169_neg	PC O-18:1_16:0	C42 H84 N O7 P	791.607	9.967	790.599	--	--	--			yellow	2.0359e+06	3.92336e+06	3.51271e+06	3.77777e+06	3.01018e+06	2.57775e+06	4.06681e+06	2.38947e+06	7.92671e+06	2.48292e+06	2.48157e+06	4.73139e+06	3.77313e+06	2.09309e+06	3.21458e+06	2.75579e+06	4.7062e+06	4.94731e+06	2.98673e+06	2.8948e+06	6.64782e+06	6.86904e+06	3.3213e+06	4.06281e+06	1.72805e+06	4.63538e+06	3.07296e+06	5.01179e+06	4.34849e+06	3.84258e+06	5.58724e+06	1.04128e+07	6.61646e+06	3.57284e+06	4.49723e+06	5.7108e+06	3.34178e+06	2.89515e+06
Com_169_pos	N-Methyldioctylamine	C17 H37 N	255.292	7.477	256.3	--	--	--			grey	3.02662e+06	3.48516e+06	4.07914e+06	3.88354e+06	9.82322e+06	7.93927e+06	3.82536e+06	3.78076e+06	3.88029e+06	5.14804e+06	6.04858e+06	3.44821e+06	2.80692e+06	3.4858e+06	2.87309e+06	5.48015e+06	3.74971e+06	4.83716e+06	4.08334e+06	4.59386e+06	5.42422e+06	7.58515e+06	5.40997e+06	5.69156e+06	9.57128e+06	6.62922e+06	5.46808e+06	4.25629e+06	2.99102e+06	3.64476e+06	2.80265e+06	4.01979e+06	3.4438e+06	3.45057e+06	3.77354e+06	3.52641e+06	3.40145e+06	3.23921e+06
Com_170_neg	4-Hydroxy-3- methoxyphenylglycol sulfate	C9 H12 O7 S	264.031	5.006	263.024	--	--	--			grey	2.4336e+06	324406	293914	297561	305170	298806	276302	290875	316081	283496	284321	793395	267880	269674	1.06531e+06	257748	253270	248534	274299	417257	595328	1.45163e+06	1.51616e+06	376283	380752	418557	407146	411867	416871	380442	390109	433352	387888	3.96978e+06	396326	379338	384296	371436
Com_170_pos	LPC 17:0-SN1	C25 H52 N O7 P	509.348	9.876	510.355	--	--	--		Post-treatment	blue	7.55892e+07	2.67841e+07	1.11112e+08	8.25059e+07	4.27083e+07	6.30405e+07	4.17296e+07	5.94623e+07	6.18062e+06	1.44479e+07	6.65119e+07	4.61178e+07	2.13243e+07	7.10188e+07	3.38297e+07	55033281	2.1508e+07	8.41074e+07	2.18984e+07	4.77873e+07	3.28675e+07	7.33173e+07	2.94897e+07	4.01296e+07	3.40507e+07	9.54713e+07	2.33048e+07	5.09137e+07	5.03464e+07	3.01261e+07	1.53896e+07	2.43988e+07	2.2583e+07	3.60156e+07	3.1652e+07	3.60444e+07	3.29448e+07	4.43689e+07
Com_171_neg	2-Phosphoglyceric acid	C3 H7 O7 P	185.994	1.431	370.981		HMDB0000362	--			brown	3.71048e+07	6.47556e+07	3.2384e+07	5.06543e+07	5.19022e+07	3.26027e+07	3.39544e+07	6.88386e+07	4.51976e+07	4.77353e+07	4.30539e+07	2.97067e+07	3.40541e+07	2.07254e+07	2.0154e+07	1.994e+07	3.64211e+07	1.88268e+07	3.5594e+07	2.12407e+07	4.22928e+07	3.02005e+07	2.43591e+07	3.33156e+07	3.13018e+07	3.41634e+07	3.3493e+07	3.64428e+07	3.61886e+07	3.89268e+07	3.91307e+07	3.38417e+07	4.35972e+07	1.96991e+07	3.98476e+07	4.61006e+07	3.58908e+07	2.64468e+07
Com_171_pos	2-Arachidonoyl glycerol	C23 H38 O4	378.277	9.539	379.284	--	--	LMGL01010028	nKD		turquoise	140072	180515	117133	301624	170644	287175	390811	246584	111603	307378	116050	93596	119782	268339	93058.3	187144	140578	189767	189658	334548	247035	158351	500406	326330	296510	125024	238903	163009	502798	316342	267971	245989	519978	543864	353333	332048	232494	392279
Com_172_neg	Phloroglucinol	C6 H6 O3	126.03	2.258	125.022	C02183	HMDB0013675	--		Pre-treatment	green	820144	3.57583e+06	805079	705731	1.16423e+06	721740	683037	1.26219e+06	4309248	999875	1.87058e+06	4.27346e+06	1.28766e+06	800313	613568	532066	1.95193e+07	560711	2.11676e+07	7.92278e+06	4.38872e+07	1.37926e+06	6.3296e+06	865347	5.03983e+06	1.27506e+06	1.8995e+07	542150	862681	1.28827e+07	1.8964e+07	2.80516e+07	1.16481e+07	1.47403e+06	9.03161e+06	8.40922e+06	590510	765533
Com_172_pos	LPC 22:6-SN2	C30 H50 N O7 P	567.332	8.925	568.339	--	--	--			turquoise	4.11654e+07	3.78597e+07	6.18465e+07	3.67503e+07	3.30868e+07	5.38887e+07	3.02593e+07	2.15375e+07	9.52211e+06	4.89075e+07	6.5716e+07	2.62657e+07	1.45889e+07	5.4161e+07	3.01453e+07	3.30227e+07	1.10544e+07	3.70216e+07	1.24117e+07	2.62153e+07	2.2824e+07	2.95865e+07	1.09473e+07	5.02775e+07	1.25828e+07	3.41447e+07	1.6184e+07	4.07971e+07	5.40974e+07	3.90022e+07	1.37597e+07	3.09495e+07	2.27459e+07	2.63775e+07	1.75185e+07	6.32027e+07	3.53391e+07	2.63351e+07
Com_173_neg	PC 18:0_20:0	C46 H92 N O8 P	863.663	11.171	862.656	--	--	LMGP01011004			yellow	2.32887e+06	2.21159e+06	2.3333e+06	2.35756e+06	2.14945e+06	1.60786e+06	2.87669e+06	2.12535e+06	2.48224e+06	1.83391e+06	1.89184e+06	1.93053e+06	1.78254e+06	1.293e+06	1.35034e+06	1.45277e+06	2.25618e+06	1.8446e+06	2.03038e+06	3.35792e+06	8.36316e+07	2.50288e+06	3.45989e+06	2.4467e+06	2.78107e+06	2.41751e+06	3.37404e+06	2.42278e+06	2.27949e+06	2.53846e+06	3.14492e+06	3.14868e+06	3.3886e+06	2.33431e+06	4.30478e+06	2.006e+06	2.58379e+06	2.0054e+06
Com_173_pos	Avocadyne 1-acetate	C19 H34 O4	308.235	9.843	309.242		HMDB0031048	LMFA05000644			yellow	1.92053e+06	1.62407e+06	1.42534e+06	2.58658e+06	4.17774e+06	1.9978e+06	2.00766e+06	1.68914e+06	3.4116e+06	3.04203e+06	3.49833e+06	2.38771e+06	1.93061e+06	1.59134e+06	1.22652e+06	1.28658e+06	2.0164e+06	1.67941e+06	3.10254e+06	1.60074e+06	2.25721e+06	1.4359e+06	1.99757e+06	1.3973e+06	1.60853e+06	1.73899e+06	2.42408e+06	1.8142e+06	1.82252e+06	1.82672e+06	3.73315e+06	3.25209e+06	2.56704e+06	1.85045e+06	2.44885e+06	2.59872e+06	2.38508e+06	1.88277e+06
Com_174_neg	Lysops 22:6	C28 H44 N O9 P	569.274	9.073	568.267	--	--	--	nKD		turquoise	1.35523e+07	1.92774e+07	3.23932e+07	2.56221e+07	2.41535e+07	1.51337e+07	2.67112e+07	1.64014e+07	8.84163e+06	2.24269e+07	1.97288e+07	1.03897e+07	1.32011e+07	1.40582e+07	1.45648e+07	2.04457e+07	6.94484e+06	2.50625e+07	1.02342e+07	2.28924e+07	1.77039e+07	2.99769e+07	1.2669e+07	2.50386e+07	1.18411e+07	3.07073e+07	1.30342e+07	3.16598e+07	4.34273e+07	2.99591e+07	5.27859e+06	1.07884e+07	1.04334e+07	1.69353e+07	1.36583e+07	3.13798e+07	2.30231e+07	2.06589e+07
Com_174_pos	Dexamethasone sodium phosphate	C22 H30 F O8 P	472.166	6.102	473.173	C15643	HMDB0015364	--	nKD		turquoise	17664	24742.2	71338.3	18159.9	19578.3	17291	17594.4	16461.2	32774	186406	16673.2	36162.6	24666.7	12687.2	12772.2	12735.9	22851.5	12943.5	21457.6	12054.4	46987.1	12759.5	61715.3	13268.2	13032.6	13346.2	133377	75890.7	14700.2	13714.5	22367.5	14355.7	16745.9	16742.6	16132.2	15115.4	17400.1	233244
Com_175_neg	3-(2,4-difluoroanilino)-2-(2-thienylsulfonyl)acrylonitrile	C13 H8 F2 N2 O2 S2	325.998	6.541	324.991	--	--	--			grey	4.2157e+07	5.03761e+07	4.11257e+07	3.99631e+07	3.93132e+07	3.68466e+07	3.80033e+07	3.77128e+07	4.05816e+07	4.19183e+07	4.47344e+07	3.92411e+07	3.93812e+07	3.73115e+07	4.08548e+07	3.82274e+07	4.08167e+07	3.92086e+07	3.56365e+07	8.45189e+07	5.36486e+07	4.26353e+07	3.97696e+07	3.84601e+07	3.41493e+07	3.15191e+07	3.10684e+07	3.36199e+07	3.48827e+07	3.70114e+07	7.08906e+07	3.66819e+07	3.83408e+07	3.74764e+07	3.48789e+07	3.36172e+07	3.30308e+07	3.04388e+07
Com_175_pos	1-(4-benzylpiperazino)-2-(pyridin-2-ylamino)propan-1-one	C19 H24 N4 O	362.155	5.268	363.163	--	--	--			black	411547	384607	370856	322180	332682	353722	98850	205216	182660	202231	219176	68965.8	637039	388286	76937.8	102248	285690	204651	125897	239651	211205	354180	281664	98021.1	175267	166546	136680	217152	114525	172615	170843	188960	400256	96541.7	126500	138072	117050	88242.8
Com_176_neg	Perfluorooctanoic acid (PFOA)	C8 H F15 O2	413.975	6.972	412.968	--	--	--			grey	5.13277e+06	3.15137e+06	4.77505e+06	9.24151e+06	5.73509e+06	4.97578e+06	6.69377e+06	2.95231e+06	3.97397e+06	5.07226e+06	1.6018e+07	6.87211e+06	1.99792e+06	1.09885e+06	2.07223e+07	3.14672e+06	5.2699e+06	4.80478e+06	1.10893e+07	1.47558e+07	9.67835e+06	7.51934e+06	7.84885e+06	6.13857e+06	4.05324e+06	2.93296e+06	1.61479e+06	1.2509e+06	5.27493e+06	9.54637e+06	4.18241e+06	2.95763e+06	1.33362e+07	3.20183e+06	2.1212e+06	8.55163e+06	1.91229e+06	2.36582e+06
Com_176_pos	3-hydroxy-6-methoxy-2-phenyl-4H-chromen-4-one	C16 H12 O4	250.063	6.654	251.07	--	--	--			grey	39128.8	40274.5	40132.7	42525.8	39015	37091.9	38529.8	40496.4	47240.2	43421	40177.7	45661.4	39898.9	39039.9	38956.7	36451.9	39559.1	36065.6	38701.5	38963.2	43390.8	41743.8	46470.1	43807.4	36960.7	38780.2	44463.6	39060	39631.9	38827.8	44450.8	39237.5	49632.9	43613	43892.4	39170.9	37567.6	40277.1
Com_177_neg	PC 19:0_18:2	C45 H86 N O8 P	845.616	10.022	844.609	--	--	--			yellow	872386	1.84433e+06	1.64216e+06	1.7574e+06	1.39459e+06	1.18887e+06	1.8799e+06	1.11098e+06	3.72308e+06	1.19572e+06	1.21086e+06	2.4047e+06	1.98882e+06	805162	739078	899407	2.15298e+06	1.2214e+06	2.24578e+06	2.34455e+06	2.24156e+06	1.3725e+06	2.90478e+06	1.63602e+06	1.43714e+06	1.23805e+06	2.28254e+06	1.13861e+06	1.23411e+06	1.90315e+06	2.4291e+06	2.45099e+06	3.39744e+06	1.77474e+06	2.15128e+06	2.68326e+06	1.54967e+06	1.12183e+06
Com_177_pos	Thiazolidine-4-carboxylic acid	C4 H7 N O2 S	133.02	1.372	134.027		HMDB0258979	--			brown	3.59176e+07	3.79762e+07	3.8957e+07	3.39856e+07	3.62118e+07	2.46119e+07	4.5607e+07	3.59861e+07	4.31055e+07	4.89142e+07	2.87461e+07	4.28246e+07	6.66655e+07	3.8044e+07	3.07033e+07	3.86305e+07	5.54787e+07	4.47024e+07	4.55624e+07	5.13312e+07	6.25354e+07	3.43468e+07	7.12909e+07	6.1447e+07	4.72776e+07	5.79703e+07	6.60814e+07	4.51901e+07	4.68527e+07	5.08127e+07	4.76798e+07	3.68516e+07	6.29372e+07	1.77198e+07	5.75313e+07	5.07378e+07	6.8028e+07	4.9102e+07
Com_178_neg	Pentadecanoic acid	C15 H30 O2	242.225	9.938	241.218	C16537	HMDB0000826	LMFA01010015			yellow	5.72382e+06	5.24159e+06	2.11165e+07	1.67958e+07	1.0869e+07	1.00342e+07	6.95858e+06	7.31357e+06	1.36421e+07	4.43027e+06	1.44165e+07	1.27712e+07	8.50222e+06	4.5809e+06	3.06659e+06	8.26418e+06	1.28476e+07	1.46647e+07	2.02427e+07	3.4919e+07	2.19355e+07	2.2515e+07	1.7245e+07	6.24131e+06	1.24406e+07	6.72208e+06	2.01579e+07	1.16676e+07	7.32022e+06	6.46065e+06	2.77726e+07	1.68105e+07	7.01663e+06	5.28817e+06	6.65622e+06	6.77856e+06	6.63585e+06	6.12805e+06
Com_178_pos	methyl isoquinoline-3-carboxylate	C11 H9 N O2	187.061	4.889	188.068	--	--	--	KD		grey	8.4707e+07	4.90725e+07	8.86317e+07	6.78229e+07	5.15669e+07	7.55463e+07	7.71618e+07	7.98381e+07	1.12577e+08	7.5215e+07	6.2359e+07	6.25378e+07	8.32568e+07	106195930	9.53755e+07	9.73954e+07	1.30112e+08	120461041	1.60475e+08	1.02449e+08	1.1038e+08	9.7735e+07	184368824	8.88959e+07	9.06673e+07	1.17908e+08	1.20748e+08	9.45702e+07	4.60817e+07	7.91486e+07	1.08965e+08	5.55152e+07	4.91601e+07	2.83313e+07	7.81025e+07	6.3554e+07	1.06402e+08	1.43233e+08
Com_179_neg	Inositol	C6 H12 O6	480.165	6.416	239.075	C00137	HMDB0000211	--			brown	5.80647e+06	2.10266e+07	1.0826e+07	7.11853e+06	9.21478e+06	1.10854e+07	1.00343e+07	4.96884e+06	1.29236e+07	1.92338e+07	1.43454e+07	1.26002e+07	1.44434e+07	4.4217e+06	6.26058e+06	8.1489e+06	3.83755e+07	1.32941e+07	9.42327e+06	1.12906e+07	1.16659e+07	7.482e+06	1.4201e+07	9.72418e+06	1.04995e+07	4.18382e+06	2.07768e+07	1.17304e+07	1.29111e+07	1.68004e+07	2.25453e+07	1.39491e+07	1.54415e+07	1.12136e+07	1.10457e+07	2.21567e+07	1.49546e+07	9.77942e+06
Com_179_pos	CAR 18:2	C25 H46 N O4	423.335	8.109	424.342	--	--	--			green	1.63068e+07	2.51029e+07	5.11883e+07	4.42374e+07	2.49926e+07	4.5844e+07	4.77602e+07	1.88919e+07	2.29964e+07	9.58357e+07	3.44154e+07	8.72109e+07	3.45782e+07	2.09917e+07	2.65975e+07	2.25456e+07	2.96493e+07	2.32578e+07	3.81201e+07	2.60695e+07	3.69715e+07	3.32654e+07	8.09091e+07	3.5228e+07	1.65701e+07	1.23817e+07	3.94586e+07	2.6791e+07	4.29209e+07	4.40373e+07	1.3774e+07	4.03091e+07	6.9844e+07	4.64005e+07	3.17081e+07	6.12375e+07	2.91766e+07	2.22283e+07
Com_180_neg	D-(-)-Lyxose	C5 H10 O5	104.048	1.368	149.046	--	--	--			blue	7.8382e+06	2.94256e+06	1.17292e+07	9.38549e+06	2.16203e+06	1.77681e+07	5.46958e+06	1.07261e+07	5.28907e+06	6.53187e+06	7.71598e+06	6.61393e+06	3.69104e+06	2.09979e+07	1.71209e+07	8.60685e+06	2.24065e+06	1.08318e+07	4.4465e+06	1.06571e+07	5.16343e+06	9.82486e+06	6.42419e+07	4.82318e+06	3.82795e+06	2.0391e+07	6.90962e+06	10377601	5.0682e+06	1.93003e+07	5.22625e+06	2.34327e+07	5.98357e+06	1.77591e+06	4.31994e+06	2.82631e+07	1.22622e+07	15807628
Com_180_pos	dUMP	C9 H13 N2 O8 P	308.042	1.844	155.028	C00365	HMDB0001409	--	KD		brown	1.94561e+07	8.19181e+06	3.57994e+07	3.76078e+07	7.66505e+06	3.39801e+07	2.11891e+07	5.05446e+06	2.33427e+07	4.67349e+07	1.33043e+07	6.47816e+07	1.45238e+07	2.38131e+07	1.27401e+07	1.23888e+07	1.2617e+07	3.10366e+07	2.16834e+07	5.35829e+06	5.72741e+06	1.52138e+07	5.72322e+07	3.61125e+07	4.88304e+06	1.47158e+07	1.22685e+07	1.243e+07	2.30692e+07	1.50221e+07	1.18009e+07	4.26893e+06	1.62471e+07	3.06697e+06	1.68342e+06	1.15035e+07	7.36883e+06	9.80561e+06
Com_181_neg	N-Acetylaspartic acid	C6 H9 N O5	175.048	1.329	174.041	C01042	HMDB0000812	--			brown	1.79154e+07	2.13663e+07	1.85509e+07	1.50602e+07	2.73711e+07	2.69421e+07	1.41529e+07	1.81265e+07	2.02896e+07	1.06839e+07	1.74309e+07	1.76391e+07	1.62263e+07	1.53912e+07	1.60765e+07	1.38315e+07	1.32777e+07	7.73118e+06	1.69216e+07	1.42622e+07	1.31052e+07	1.11901e+07	1.40625e+07	2.40743e+07	1.40974e+07	1.49041e+07	1.02752e+07	1.33067e+07	1.80904e+07	1.27184e+07	7.87949e+06	8.51789e+06	1.81945e+07	1.03132e+07	1.88245e+07	1.88004e+07	2.09862e+07	1.83244e+07
Com_181_pos	N-acetyl-L-ornithine	C7 H14 N2 O3	174.1	1.356	175.108		HMDB0240589	--			grey	2.20996e+06	3.85684e+06	1.01155e+07	4.33358e+06	3.01197e+06	2.49348e+06	4.04666e+06	4.03765e+06	2.11481e+06	6.19306e+07	4.77161e+07	3.96113e+07	4.23834e+06	1.65469e+07	2.51662e+07	2.6273e+07	2.59933e+06	3.82858e+06	2.19085e+06	2.53476e+06	6014211	3.63989e+06	4.24205e+06	4.33032e+07	5.26223e+06	3.08831e+06	5.54462e+06	6.24608e+06	7.54038e+07	4.63474e+06	2.29043e+06	1.48488e+07	3.74664e+06	3.69e+07	2.61351e+07	2.08461e+07	4.09763e+07	2.84283e+07
Com_182_neg	LPI 22:6	C31 H49 O12 P	644.298	9.395	643.29	--	--	LMGP06050012	nKD		turquoise	1.14132e+07	3.00202e+07	1.68891e+07	1.31315e+07	6.57596e+06	2.56598e+07	1.06115e+07	7.71724e+06	7.1998e+06	3.39548e+07	1.93408e+07	1.45003e+07	7.28168e+06	1.24597e+07	3.86616e+06	4.30545e+06	7.63933e+06	7.12534e+06	9.92668e+06	1.44755e+07	2.24425e+07	7.46701e+06	1.92969e+07	8.49616e+06	7.30574e+06	4.65837e+06	1.5029e+07	9.07425e+06	1.6046e+07	1.54452e+07	1.82291e+07	2.27605e+07	1.21012e+07	7.35467e+06	1.78883e+07	2.58093e+07	9.56746e+06	5.46618e+06
Com_182_pos	4-Phenyl-3-buten-2-one	C10 H10 O	146.073	6.117	147.08		HMDB0031617	--	KD	Pre-treatment	pink	1.108e+06	1.28722e+06	1.32332e+06	1.3258e+06	1.40845e+06	2.92093e+06	1.23412e+06	1.19252e+06	1.07914e+07	1.27376e+06	1.32025e+06	4.55885e+06	5.65737e+06	1.00922e+06	1.0632e+06	1.10691e+06	6.99907e+06	1.03885e+06	8.28205e+06	1.13515e+06	1.75948e+07	1.01104e+06	3.82721e+07	1.10455e+06	1.0186e+06	1.12521e+06	2.44676e+07	1.22767e+06	1.15788e+06	1.56834e+06	6.55092e+06	1.29121e+06	1.52424e+06	1.38268e+06	1.44592e+06	1.54261e+06	2.10159e+06	1.23867e+06
Com_183_neg	PC 14:0_18:2	C40 H76 N O8 P	775.539	9.822	774.532	--	--	LMGP01011616			turquoise	1.39108e+06	1.74177e+06	1.59783e+06	1.49395e+06	1.46585e+06	1.44872e+06	1.53329e+06	2.10808e+06	1.69194e+06	1.56448e+06	1.81936e+06	1.47777e+06	1.43287e+06	1.75996e+06	1.69224e+06	1.44818e+06	1.4655e+06	1.76037e+06	1.29811e+06	2.57393e+06	2.19291e+06	2.14069e+06	2.07132e+06	2.19079e+06	1.74231e+06	1.94634e+06	1.81942e+06	1.83197e+06	1.96399e+06	1.6171e+06	1.7779e+06	1.88521e+06	1.85857e+06	1.53407e+06	1.48641e+06	1.77894e+06	1.67828e+06	1.5991e+06
Com_183_pos	Hesperetin	C16 H14 O6	302.079	5.661	303.086	C01709	HMDB0005782	LMPK12140003			turquoise	1.33679e+06	1.51693e+06	1.71429e+06	1.5292e+06	1.66298e+06	1.45763e+06	1.32208e+06	1.62738e+06	1.44359e+06	1.24199e+06	1.29425e+06	4.54575e+06	1.43226e+06	1.18852e+06	683154	1.16587e+06	699919	4.23807e+06	577897	527214	7.87626e+06	395883	417031	3.68924e+07	348109	340667	518335	332489	95585.4	288891	374482	391808	326040	452059	314818	435507	479612	196464
Com_184_neg	4-Hydroxy-2-Oxoglutaric Acid	C5 H6 O6	162.017	1.358	207.015	C01127	HMDB0002070	--			red	1.07332e+07	8.63126e+06	2.77794e+06	7.01697e+06	3.90159e+06	6.22916e+07	6.40241e+06	5.17775e+06	3.82335e+06	3.73325e+06	4.30226e+07	4.16804e+06	3.3963e+06	5.23103e+06	2.34334e+06	7.48091e+06	5.80797e+06	3.72179e+06	5.69764e+06	8.81445e+06	4.51814e+06	2.898e+06	1.4939e+07	2.13091e+06	1.47992e+06	3.65158e+06	1.87691e+06	3.26336e+06	4.58488e+06	3.67076e+06	1.45735e+06	1.57309e+06	4.53514e+06	2.05739e+06	2.67603e+06	2.04746e+06	2.35934e+06	1.4316e+06
Com_184_pos	LPC 20:3-SN1	C28 H52 N O7 P	545.348	9.666	546.355	--	--	--		Post-treatment	blue	8.65042e+06	1.2128e+07	2.34797e+07	1.6599e+07	5.34504e+06	5.82014e+06	1.09743e+07	7.92553e+06	1.19074e+06	8.25419e+06	7.80968e+06	3.89323e+06	2.88883e+06	2.32933e+07	1.21489e+07	8.77008e+06	1.73943e+06	2.50377e+07	3.05422e+06	4.71267e+06	3.20988e+06	6.09111e+06	2.49461e+06	9.32057e+06	2.27371e+06	1.8141e+07	3.05746e+06	1.55574e+07	2.60538e+07	7.32507e+06	1.15634e+06	2.27557e+06	3.56495e+06	6.11427e+06	3.53356e+06	1.4973e+07	1.5462e+07	1.74638e+07
Com_185_neg	Arachidic acid	C20 H40 O2	312.303	11.478	311.296	C06425	HMDB0002212	LMFA01010020			grey	6.60287e+06	3.6721e+06	1.05991e+07	3.35596e+06	1.28432e+07	1.49602e+06	1.76473e+06	6.3178e+06	2.43445e+06	1.33021e+06	1.87701e+07	2.21731e+07	2.26851e+06	4.19399e+06	390874	1.89597e+06	3.88862e+06	3.54727e+06	9.6235e+06	2.13006e+07	7.16327e+06	5.56917e+06	1.16526e+07	2.82931e+06	9.80388e+06	1.13063e+06	1.68848e+07	6.53507e+06	1.58672e+06	1.71476e+06	1.79219e+07	1.39684e+07	2.17004e+07	3.65712e+06	1.34738e+07	983983	3.10766e+06	4.34615e+06
Com_185_pos	LPC 20:2-SN1	C28 H54 N O7 P	547.363	10.034	548.371	--	--	--		Post-treatment	blue	2.83746e+07	2.81474e+07	7.58579e+07	6.27042e+07	4.36207e+07	3.5764e+07	2.85005e+07	1.825e+07	9.82454e+06	35433685	3.26383e+07	2.62993e+07	1.22917e+07	3.92718e+07	4.79027e+07	3.31437e+07	8.09194e+06	7.00915e+07	8.92321e+06	1.85863e+07	1.87641e+07	3.03376e+07	1.28285e+07	3.45861e+07	1.13996e+07	34225868	1.51211e+07	4.4283e+07	1.01412e+08	3.18602e+07	6.6571e+06	1.36779e+07	2.17008e+07	2.1648e+07	2.53593e+07	6.48694e+07	4.35061e+07	3.81255e+07
Com_186_neg	Citrulline	C6 H13 N3 O3	175.096	1.297	174.089	C00327	HMDB0000904	--	nKD	Post-treatment	turquoise	1.4684e+07	4.77067e+06	1.12123e+07	1.04092e+07	9.5264e+06	2.8263e+06	1.28027e+07	1.11567e+07	3.62778e+06	2.75209e+06	5.75498e+06	6.64362e+06	4.34363e+06	2.18146e+07	2.26411e+07	1.59391e+07	3.90719e+06	2.74866e+07	3.88581e+06	5.72164e+06	7.79988e+06	1.76023e+07	1.49551e+07	6.46465e+06	1.25398e+07	2.02176e+07	3.52328e+06	1.58014e+07	5.03626e+06	5.99669e+06	2.21635e+06	1.95743e+06	3.81659e+06	6.36162e+06	5.45658e+06	3.08534e+06	8.44571e+06	1.59733e+07
Com_186_pos	Hydroxyprogesterone caproate	C27 H40 O4	428.293	8.212	429.3	C08148	HMDB0001830	--			brown	1.5166e+06	7.39804e+06	3.16168e+06	4.67589e+06	2.29924e+06	3.08925e+06	4.5786e+06	3.23332e+06	2.26247e+07	1.14686e+07	2.23878e+06	1.43956e+06	7.31762e+06	3.44459e+06	1.0799e+07	3.18637e+06	8.8809e+06	3.92011e+06	6.88445e+06	2.30344e+06	8.18516e+06	2.15838e+06	1.53256e+07	3.0635e+06	3.78303e+06	2.19578e+06	1.10556e+07	4.10553e+06	2.56192e+07	3.21527e+07	9.31939e+06	2.89124e+06	6.48578e+06	1.15713e+07	1.60813e+07	1.90362e+07	9.88533e+06	9.49263e+06
Com_187_neg	D-(-)-Fructose	C6 H12 O6	180.064	1.841	179.056	C02336	HMDB0000660	--			grey	1.57094e+07	1.56834e+07	2.25223e+07	1.96239e+07	1.14579e+07	1.7714e+07	1.29208e+07	1.23648e+07	1.69965e+07	2.48306e+07	1.50489e+07	2.7751e+07	1.63585e+07	1.91738e+07	1.47963e+07	1.43323e+07	1.36528e+07	1.89478e+07	1.98546e+07	1.14508e+07	1.65006e+07	1.37529e+07	3.79575e+07	2.23626e+07	1.29679e+07	1.7972e+07	1.56563e+07	1.38267e+07	16204053	1.41315e+07	1.39543e+07	9.26742e+06	1.71186e+07	6.44068e+06	1.00182e+07	1.3177e+07	1.41673e+07	1.49681e+07
Com_187_pos	LPC 22:4-SN1	C30 H54 N O7 P	571.363	9.835	572.371	--	--	--	nKD		blue	1.21516e+07	8.33855e+06	3.22493e+07	2.29441e+07	1.52924e+07	1.9723e+07	1.44078e+07	1.0453e+07	5.11746e+06	1.44068e+07	1.59537e+07	8.19728e+06	6.21092e+06	1.87973e+07	1.88791e+07	1.51337e+07	5.60465e+06	5.62127e+07	6.06147e+06	1.16462e+07	1.04513e+07	1.56551e+07	8.15262e+06	2.27432e+07	8.62878e+06	2.92507e+07	6.99941e+06	2.32786e+07	3.58404e+07	1.16901e+07	1.78728e+06	4.90613e+06	6.8177e+06	1.52985e+07	7.77542e+06	2.56794e+07	2.15401e+07	2.12347e+07
Com_188_neg	CerP 15:0;2O/10:0	C25 H52 N O6 P	493.354	10.311	492.347	--	--	--			blue	1.63481e+07	2.30131e+07	28864278	2.43115e+07	2.81015e+07	2.20932e+07	2.34747e+07	1.23651e+07	4.88187e+06	1.67769e+07	1.61105e+07	2.38527e+07	1.31414e+07	2.3651e+07	2.57699e+07	2.2185e+07	7.76946e+06	3.35008e+07	5.95421e+06	2.49364e+07	2.34586e+07	3.18706e+07	1.71652e+07	2.835e+07	1.41024e+07	2.62465e+07	1.55825e+07	2.74616e+07	2.63252e+07	1.55652e+07	5.32272e+06	1.01814e+07	9.61105e+06	1.22002e+07	1.36751e+07	3.05572e+07	1.96943e+07	2.23908e+07
Com_188_pos	4-acetyl-4-(ethoxycarbonyl)heptanedioic acid	C12 H18 O7	274.103	5.11	275.11	--	--	--			black	2.39551e+06	2.82808e+06	2.7243e+06	2.71483e+06	2.34325e+06	4.45363e+06	1.79867e+06	1.84282e+06	2.15008e+06	992546	1.28876e+06	913726	1.98935e+06	2.31551e+06	802598	833360	2.47007e+06	1.76073e+06	2.14422e+06	1.64643e+06	2.17643e+06	2.42865e+06	1.74639e+06	1.00077e+06	1.82839e+06	1.86004e+06	2.18173e+06	1.90162e+06	1.11787e+06	1.95329e+06	2.45253e+06	1.4979e+06	3.85653e+06	807792	807074	1.15785e+06	1.26061e+06	1.05731e+06
Com_189_neg	2-Naphthol	C10 H8 O	144.058	6.168	143.051	C11713	HMDB0012322	--			brown	250626	275258	261778	274625	255803	255896	262036	254346	314787	274356	257837	275839	262175	253407	247227	246662	254991	240776	261974	388785	397832	320636	365487	280766	269850	277003	320250	279383	327322	268177	282495	266278	305037	302748	280113	266203	254054	269878
Com_189_pos	3-(4-chlorophenyl)-7-methyl-5H-pyrimido[2,1-b][1,3]thiazol-5-one	C13 H9 Cl N2 O S	276.014	5.158	277.021	--	--	--		Pre-treatment	grey	51708.2	80860.4	63319.6	65115	56814	57000.9	62989	51677.8	42020.5	8.68863e+06	6.97635e+06	1.68249e+06	53540.3	56338.6	707517	88329.3	37949	71996.8	53348.9	52217.5	55902.4	82232.6	63888	42921.8	40247.7	56183.1	47259.2	64103.2	59681.5	56801.8	333064	31647.1	3.18595e+06	51445.6	51447.4	35570.4	43523.1	52053
Com_190_neg	Prostaglandin H2	C20 H32 O5	334.215	7.961	333.208	C00427	HMDB0001381	LMFA03010010			green	2.87418e+06	7.13904e+06	5.74109e+06	5.85773e+06	3.69709e+06	3.82467e+06	4.16556e+06	4.55094e+06	6.49723e+06	1.20313e+07	7.98128e+06	1.07716e+07	4.1254e+06	3.01141e+06	3.03657e+06	4.35022e+06	9.49437e+06	3.57493e+06	8.62078e+06	6.00169e+06	6.13285e+06	4.66322e+06	1.21025e+07	7.18796e+06	1.012e+07	6.10987e+06	2.05407e+07	7.08757e+06	9.81316e+06	8.42239e+06	1.01036e+07	7.76893e+06	1.43981e+07	6.09154e+06	5.77865e+06	6.73982e+06	7.94429e+06	5.60906e+06
Com_190_pos	SM 32:1;2O	C37 H75 N2 O6 P	696.518	8.63	697.525	--	--	--			grey	4.75167e+06	1.7902e+07	1.15336e+07	1.68821e+07	2.21787e+07	3.01089e+07	1.24516e+08	2.55005e+07	2.1326e+07	1.02736e+07	2.73379e+07	8.48377e+06	1.49477e+07	1.57039e+07	9.73282e+06	5.03069e+06	5.70962e+06	1.20864e+07	2.79914e+07	1.54704e+07	6.30286e+07	1.97798e+07	1.68247e+07	2.68709e+07	1.81857e+07	4.22707e+07	2.95834e+07	1.20513e+07	7.80944e+06	8.73701e+06	9.6868e+06	5.28015e+06	3.24445e+06	1.21807e+06	1.7019e+07	1.33931e+07	4.55436e+07	2.88978e+07
Com_191_neg	N-Acetyl-D-galactosamine 4-sulfate	C8 H15 N O9 S	301.047	1.356	300.04	C16265	HMDB0000781	--	KD		brown	4.952e+06	8.90648e+06	4.44377e+06	3.91682e+06	7.79291e+06	4.14234e+06	3.79946e+06	3.59614e+06	5.14436e+06	6.72319e+06	5.85755e+06	5.2639e+06	6.37857e+06	5.46555e+06	3.98892e+06	3.74387e+06	5.78954e+06	3.50127e+06	6.03684e+06	3.90011e+06	5.20445e+06	4.88757e+06	5.25764e+06	6.43094e+06	3.3849e+06	3.88995e+06	3.4304e+06	3.64116e+06	8.31901e+06	3.72679e+06	4.78231e+06	5.2563e+06	7.7843e+06	1.31606e+07	9.59622e+06	7.46038e+06	6.79306e+06	5.3466e+06
Com_191_pos	Oxohongdenafil	C25 H32 N6 O4	480.255	5.422	481.263	--	--	--			black	935924	2.26689e+06	1.27902e+06	913599	1.72681e+06	889663	738206	779620	1.19674e+06	150340	238558	166932	1.70976e+06	1.36689e+06	257803	205949	1.30184e+06	874685	1.47754e+06	1.19139e+06	1.2636e+06	1.16698e+06	1.02749e+06	219622	805154	859083	927339	932516	173052	1.1477e+06	1.45456e+06	256155	1.94995e+06	219375	199409	289138	395759	203256
Com_192_neg	Prostaglandin F3α	C20 H32 O5	398.231	7.795	397.224	C06476	HMDB0002122	--			grey	3.66959e+06	4.80551e+06	1.38771e+07	2.76058e+06	4.25426e+06	5.04959e+06	4.89719e+06	6.09584e+06	2.11477e+06	8.36202e+06	4.34229e+06	2.66068e+06	2.99212e+06	1.10255e+07	6.05748e+06	5.7038e+06	1.62827e+06	4.67176e+06	1.93731e+06	4.10649e+06	7.2401e+06	1.26997e+07	1.57697e+07	5.4084e+06	2.05051e+06	3.24824e+06	3.35282e+06	1.60803e+07	8.97496e+06	4.67195e+06	3.92871e+06	1.21086e+06	5.71069e+06	3.60101e+06	6.61788e+06	3.38696e+06	5.02267e+06	4.75789e+06
Com_192_pos	2,5-Furandicarboxylic acid	C6 H4 O5	156.006	2.035	139.003	C20450	HMDB0004812	--			turquoise	3.47478e+07	5.00884e+07	3.77675e+07	3.74041e+07	2.23607e+07	3.90945e+07	3.19844e+07	3.44452e+07	4.2908e+07	4.43627e+07	4.24446e+07	4.52985e+07	3.30015e+07	5.05022e+07	4.03288e+07	3.05085e+07	4.87953e+07	3.82346e+07	3.50918e+07	4.16116e+07	4.04957e+07	4.62408e+07	4.73682e+07	1.99792e+06	3.79131e+07	2.85335e+07	3.9869e+07	4.58258e+07	3.84858e+07	4.44465e+07	5.18414e+07	3.11737e+07	4.95214e+07	1.74957e+07	2.7711e+07	2.79651e+07	2.3432e+07	2.51248e+07
Com_193_neg	dUDP	C9 H14 N2 O11 P2	388.006	1.305	386.999	C01346	HMDB0001000	--			brown	9.8197e+06	1.16633e+07	1.00514e+07	3.86668e+06	8.0621e+06	6.55483e+06	9.21421e+06	8.30605e+06	9.19137e+06	1.29004e+07	6.62317e+06	1.4879e+07	1.02839e+07	1.26108e+07	9.79966e+06	1.41246e+07	1.41604e+07	9.00359e+06	8.15373e+06	1.55915e+07	1.06817e+07	1.66037e+07	2.44368e+07	1.2606e+07	1.22342e+07	1.36973e+07	1.04063e+07	1.0669e+07	2.38441e+07	1.38012e+07	1.49874e+07	1.66757e+07	2.01501e+07	3.98513e+07	2.16192e+07	1.97534e+07	1.49451e+07	1.38695e+07
Com_193_pos	Prunin	C21 H22 O10	434.119	5.726	435.126	C09099	--	LMPK12140237		Pre-treatment	pink	8412.48	7426.33	7216.96	7331.59	7526.97	6695.31	6827.43	6766.27	1.22424e+06	7343.71	7110.93	447174	1.00541e+06	7341.29	4954.81	5286.78	684175	4759.01	5219.14	4940.92	2.37817e+06	4770.48	2.52089e+06	5498.06	5001.37	4705.16	1.02121e+06	5144.61	5243.14	5126.38	368421	6419.94	6089.73	6228.59	44844.6	5258.44	190572	5056.97
Com_194_neg	Υ-Aminobutyric acid (GABA)	C4 H9 N O2	103.063	1.287	102.056	--	--	--			grey	1.37697e+06	2.25523e+06	1.14558e+06	2.05623e+06	2.19326e+06	1.6261e+06	2.31146e+06	1.38599e+06	1.12405e+06	3.52374e+06	1.27738e+06	3.65424e+06	1.25514e+06	1.45427e+06	1.32121e+06	3.3327e+06	941605	8.74145e+06	1.03513e+06	661962	999985	1.33034e+06	3.17006e+06	754548	1.48258e+06	663928	1.17421e+06	594990	3.58783e+06	2.89013e+06	688891	1.98467e+06	2.03184e+06	6.82726e+06	2.93359e+06	3.16648e+06	3.9037e+06	4.22028e+06
Com_194_pos	2-Hydroxycinnamic acid	C9 H8 O3	146.037	5.809	147.044	C01772	HMDB0002641	--			red	2.24585e+07	3.38214e+07	1.94246e+07	4.02163e+07	1.49837e+07	1.61472e+07	1.16825e+07	1.43494e+07	2.21846e+07	1.41989e+07	1.43999e+07	1.44615e+07	8.80683e+06	6.85242e+06	1.05942e+07	1.04413e+07	1.08711e+07	1.08281e+07	1.12807e+07	1.10941e+07	1.10248e+07	1.07718e+07	1.08931e+07	1.12171e+07	1.13549e+07	1.15557e+07	1.21156e+07	1.1624e+07	1.18031e+07	1.17733e+07	1.25275e+07	1.19747e+07	1.17072e+07	1.23087e+07	1.45793e+07	1.25259e+07	1.29615e+07	1.29805e+07
Com_195_neg	Fumaric acid	C4 H4 O4	116.011	2.281	115.004	C00122	HMDB0000134	--			turquoise	8.01193e+06	9.73523e+06	1.0022e+07	8.85822e+06	7.69208e+06	1.00896e+07	8.05707e+06	7.83442e+06	8.95527e+06	9.59478e+06	9.43952e+06	9.71906e+06	8.18271e+06	8.43691e+06	7.9814e+06	7.51061e+06	7.92493e+06	9.76404e+06	8.73228e+06	5.32574e+06	5.81035e+06	6.32416e+06	1.45444e+07	7.41908e+06	6.60312e+06	6.1838e+06	6.12199e+06	8.89317e+06	1.28803e+07	6.65619e+06	8.25577e+06	7.56393e+06	1.08406e+07	5.84348e+06	6.37473e+06	8.98172e+06	6.28699e+06	8.35972e+06
Com_195_pos	Phosphocholine	C5 H14 N O4 P	183.066	1.238	184.073	C00588	HMDB0001565	--			black	800874	725164	1.19176e+06	1.35485e+06	1.09064e+06	1.27506e+06	635992	356620	624445	1.03557e+06	869237	531964	334547	357855	360451	4.22506e+06	299875	1.48126e+06	334392	419797	518192	600610	1.45245e+06	404660	310802	333707	293303	934033	1.09775e+06	324301	297250	302712	709938	916224	310123	600259	313459	968427
Com_196_neg	13,14-dihydro-15-keto-tetranor Prostaglandin D2	C16 H26 O5	280.166	7.25	279.158	--	--	--		Pre-treatment	green	565571	1.1879e+06	813531	1.01473e+06	510114	587397	361745	696968	820506	1.53599e+06	1.74893e+06	2.75766e+06	373694	266869	406384	495416	1.83869e+06	593830	1.52127e+06	1.24338e+06	2.13073e+06	526678	867085	583731	2.50931e+06	1.88369e+06	4.26274e+06	575203	1.14037e+06	1.19152e+06	2.77137e+06	3.84597e+06	7.66773e+06	598696	1.93392e+06	1.69333e+06	635442	716757
Com_196_pos	pentane-1,2,3,4,5-pentol	C5 H12 O5	174.05	1.278	175.058	--	--	--			turquoise	3.80589e+06	2.27597e+06	5.37491e+06	4.67465e+06	734665	3.12111e+06	2.68408e+06	1.88451e+06	3.87822e+06	3.77632e+06	2.87949e+06	3.99127e+06	3.11501e+06	5.7824e+06	4.68436e+06	3.13782e+06	3.88476e+06	4.08838e+06	4.47601e+06	4.98819e+06	3.32688e+07	3.16862e+06	1.0028e+07	3.78138e+06	3.63096e+06	3.72169e+06	4.15185e+06	3.69561e+06	5.90769e+06	5.5232e+06	4.27387e+06	3.24575e+06	3.55793e+06	1.65302e+06	3.08676e+06	7.78236e+06	4.02181e+06	3.26121e+06
Com_197_neg	1-Palmitoyl-Sn-Glycero-3-Phosphocholine	C24 H50 N O7 P	495.333	9.992	494.326	C04230	HMDB0010382	--		Post-treatment	blue	2.13853e+07	1.84684e+07	3.52971e+07	3.38277e+07	2.74935e+07	2.10373e+07	2.34607e+07	2.58379e+07	4.97099e+06	9.19318e+06	2.27183e+07	2.53624e+07	1.22259e+07	3.72019e+07	2.48227e+07	2.32268e+07	7.83015e+06	3.76341e+07	8.00029e+06	3.49572e+07	2.46891e+07	4.54592e+07	1.14614e+07	2.28282e+07	1.55343e+07	4.2847e+07	1.32701e+07	2.88891e+07	3.10679e+07	2.03229e+07	7.47137e+06	11286562	9.67872e+06	1.16894e+07	1.48906e+07	1.5302e+07	1.98877e+07	2.52758e+07
Com_197_pos	N-Methylhydantoin	C4 H6 N2 O2	114.043	5.307	115.05	C02565	HMDB0003646	--			red	5.76731e+06	5.72605e+06	5.63422e+06	5.91241e+06	5.87168e+06	5.63804e+06	5.97191e+06	6.02794e+06	6.23423e+06	6.49482e+06	6.61027e+06	6.61085e+06	8.56396e+06	5.1353e+06	5.1271e+06	5.05393e+06	4.82327e+06	5.25888e+06	5.44089e+06	5.2846e+06	5.42503e+06	4.96416e+06	4.8733e+06	5.16947e+06	5.12641e+06	5.11588e+06	4.77813e+06	5.07229e+06	5.16916e+06	4.8979e+06	5.59607e+06	5.10693e+06	5.16477e+06	5.55201e+06	5.15119e+06	5.51897e+06	5.19923e+06	5.26e+06
Com_198_neg	PC 18:0_19:1	C45 H88 N O8 P	847.632	8.992	846.624	--	--	LMGP01011767			blue	6.12764e+06	6.76672e+06	1.04264e+07	7.85858e+06	6.54772e+06	6.36643e+06	5.6038e+06	5.16516e+06	4.07674e+06	6.92937e+06	7.10832e+06	4.64946e+06	5.14677e+06	7.78903e+06	7.65141e+06	6.4026e+06	3.79786e+06	6.16862e+06	4.41559e+06	1.054e+07	6.91069e+06	9.32484e+06	6.05851e+06	7.65222e+06	5.37924e+06	7.69969e+06	4.326e+06	8.32374e+06	9.31512e+06	8.37151e+06	3.35691e+06	3.60171e+06	5.25896e+06	5.08013e+06	5.72021e+06	7.66458e+06	7.50093e+06	6.32386e+06
Com_198_pos	2-(4-chlorophenyl)-3-phenylquinoxaline	C20 H13 Cl N2	316.077	4.998	317.084	--	--	--			brown	3.00924e+06	7.8853e+06	5.2665e+06	2.03512e+06	6.65089e+06	2.57103e+06	1.85734e+06	1.63e+06	4.01562e+06	3.47382e+06	4.00372e+06	1.50222e+06	3.5407e+06	4.54266e+06	2.7112e+06	2.06997e+06	4.28781e+06	1.84537e+06	3.79688e+06	2.562e+06	4.10717e+06	3.03769e+06	3.11233e+06	5.02048e+06	2.30808e+06	1.92374e+06	1.23117e+06	1.49075e+06	8.47125e+06	2.36227e+06	3.71782e+06	3.86835e+06	5.15079e+06	1.66117e+07	9.33452e+06	6.32064e+06	4.2258e+06	3.23164e+06
Com_199_neg	23-Nordeoxycholic acid	C23 H38 O4	378.275	11.461	377.268	--	--	--		Pre-treatment	yellow	661009	7.77382e+06	3.33481e+06	4.1999e+06	3.22786e+06	1.91644e+06	5.01745e+06	4.19576e+06	1.38753e+07	3.04841e+06	2.25951e+06	1.15192e+07	5.98262e+06	770178	279567	2.6973e+06	1.34479e+07	6.97724e+06	1.26341e+07	1.13311e+07	2.08543e+07	3.16529e+06	1.15059e+07	5.15937e+06	5.95096e+06	448660	1.15979e+07	1.80951e+06	1.08847e+06	4.65577e+06	1.2623e+07	1.62484e+07	3.45412e+07	2.19849e+06	3.0797e+07	9.17967e+06	3.0702e+06	2.72001e+06
Com_199_pos	2-cyano-N-(3-oxo-1,3-dihydro-2-benzofuran-5-yl)benzenesulfonamide	C15 H10 N2 O4 S	351.99	5.797	352.997	--	--	--			red	50410.9	58037.2	53664.4	53124.6	51479.4	47105.5	44150.3	40902.7	40438.4	43666.7	39949.1	43012.1	33155.4	33307.4	30436.9	29146.3	32084.4	31403.1	31011.6	28633.9	29711.8	29149.3	28623.1	27606.5	25006.3	24445.6	27131.2	22474.7	26008.4	23783.6	26199.2	24592.1	28125.2	30573.6	41837.5	26015.9	25240.1	29158.7
Com_200_neg	GM3 34:1;2O	C57 H104 N2 O21	1152.72	9.449	1151.71	--	--	--			grey	5.9275e+06	4.74236e+06	7.02398e+06	5.60963e+06	5.57757e+06	5.19786e+06	4.54596e+06	4.18445e+06	2.49239e+06	2.87174e+06	3.93761e+06	9.40526e+06	1.34989e+07	6.14428e+06	3.55733e+06	6.81059e+06	5.20785e+06	4.13772e+06	9.19761e+06	7.17762e+06	9.40572e+06	1.15985e+07	1.1805e+07	7.90578e+06	7.64363e+06	8.19643e+06	8.26107e+06	8.2756e+06	1.62287e+07	1.08383e+07	8.89775e+06	8.56981e+06	6.78407e+06	1.25845e+07	7.78753e+06	7.26877e+06	7.28662e+06	1.20399e+07
Com_200_pos	LPC 18:2-SN1	C26 H50 N O7 P	519.333	9.432	520.34	--	--	--		Post-treatment	blue	3.20886e+07	3.56226e+07	7.90621e+07	4.07754e+07	3.00687e+07	2.68989e+07	2.03802e+07	1.97667e+07	6.27874e+06	3.41032e+07	4.07104e+07	1.32806e+07	1.26664e+07	5.96682e+07	5.75703e+07	3.52949e+07	6.3388e+06	3.53855e+07	1.20232e+07	3.24865e+07	11808281	3.2169e+07	1.22895e+07	2.99661e+07	1.09588e+07	4.50968e+07	8.68937e+06	5.20999e+07	7.96497e+07	4.90207e+07	5.29484e+06	8.33183e+06	1.87775e+07	2.58787e+07	2.31916e+07	4.41206e+07	5.1963e+07	2.9298e+07
Com_201_neg	2-Methylbutyl beta-D-glucopyranoside	C11 H22 O6	296.148	5.201	295.14	--	--	--			black	362144	483437	255576	349358	418580	237446	113017	209017	164209	100913	91409.6	53017.2	418153	287577	47983.2	68691.6	313026	134130	241135	169972	248394	421946	250399	71258.5	224814	167576	165577	213133	80750.1	182435	251913	79318.2	499138	91385.8	81103.5	83957.5	74935.6	78168.5
Com_201_pos	PC 17:0_17:1	C42 H82 N O8 P	759.577	7.768	760.584	--	--	LMGP01011529			grey	2.55219e+07	2.11535e+07	1.82747e+07	3.02326e+07	1.46853e+07	1.64869e+07	3.08191e+07	2.46443e+07	4.2016e+07	1.79838e+07	4.9504e+07	3.95455e+07	6.9013e+07	1.93283e+06	4.23169e+07	3.67605e+07	2.91608e+07	2.62573e+07	3.67635e+07	5.61868e+07	2.96267e+07	2.3442e+07	3.32607e+07	4.2401e+07	3.36188e+07	3.05411e+07	4.37484e+07	4.95231e+07	2.0177e+07	2.16064e+07	2.66884e+07	2.05423e+07	4.32879e+07	2.57313e+07	2.21885e+07	2.30631e+07	3.88105e+07	3.09882e+07
Com_202_neg	Mevalonic acid	C6 H12 O4	148.074	3.12	147.067	C00418	HMDB0000227	LMFA01050352			black	8.71565e+06	1.25515e+06	1.60176e+06	1.59443e+06	1.02746e+06	1.83953e+06	1.5293e+06	1.40268e+06	1.80659e+06	1.82416e+06	1.76441e+06	2.38303e+06	1.42443e+06	2.43806e+06	1.09849e+07	1.8303e+06	1.77625e+06	2.01765e+06	2.32724e+06	695371	5.78179e+06	9.60118e+06	3.90758e+06	848956	649598	2.39687e+06	748142	641738	1.16226e+06	1.71571e+06	2.09495e+06	2.69509e+06	3.17254e+06	1.94589e+06	1.28882e+06	1.69982e+06	2.18015e+06	905724
Com_202_pos	Dehydronorketamine	C12 H12 Cl N O	221.061	5.268	222.068		HMDB0246857	--			red	195516	239992	214565	206399	200152	178801	186576	213648	174717	205121	212508	164703	163308	174212	136217	137845	143518	167786	189651	155533	160710	170534	156988	145169	154166	191439	154712	170113	143807	150794	153419	105687	165941	131110	128210	116219	121173	142277
Com_203_neg	11-Deoxy prostaglandin F2β	C20 H34 O4	338.247	8.641	337.239	--	--	--			turquoise	9.0401e+06	1.47271e+07	1.63054e+07	2.03716e+07	1.52616e+07	1.08816e+07	9.88881e+06	1.03153e+07	1.38749e+07	2.81184e+07	1.1612e+07	1.46983e+07	1.5835e+07	7.81161e+06	1.79633e+07	1.31683e+07	1.08166e+07	1.11606e+07	1.24582e+07	1.67881e+07	2.01373e+07	1.34407e+07	1.95781e+07	1.14407e+07	1.52782e+07	1.34049e+07	9.29377e+06	1.43401e+07	3.7412e+06	1.2039e+07	1.22036e+07	9.35603e+06	2.44693e+07	1.16088e+07	2.99946e+07	1.8895e+07	2.12773e+07	1.51523e+07
Com_203_pos	2-Hydroxybutyric acid	C4 H8 O3	104.047	2.782	105.055	C05984	HMDB0000008	--			green	1.44311e+07	2.18709e+07	1.64632e+07	1.66214e+07	1.47978e+07	1.6482e+07	1.60206e+07	1.66592e+07	2.00748e+07	1.68582e+07	1.8411e+07	3.79464e+07	1.29111e+07	1.23954e+07	1.18724e+07	1.20975e+07	3.72459e+07	1.37548e+07	3.71984e+07	1.74578e+07	3.04973e+07	1.33909e+07	2.4697e+07	1.47119e+07	1.66809e+07	1.43254e+07	2.16731e+07	1.37783e+07	1.4041e+07	2.4319e+07	4.44877e+07	4.90173e+07	3.69244e+07	1.22987e+07	3.91793e+07	2.25475e+07	1.38019e+07	1.47141e+07
Com_204_neg	mephedrone-d3	C11 H12 [2]H3 N O	179.957	1.103	178.949	--	--	--			turquoise	3.78597e+07	3.99924e+07	4.02933e+07	3.89967e+07	3.31928e+07	3.94811e+07	3.51833e+07	3.3985e+07	3.866e+07	3.85623e+07	3.8512e+07	4.16442e+07	3.43168e+07	4.01268e+07	3.79845e+07	3.45892e+07	3.41729e+07	3.48782e+07	3.83499e+07	4.53755e+07	4.48674e+07	4.42575e+07	4.20451e+07	3.94563e+07	3.51615e+07	4.02123e+07	4.15623e+07	3.88634e+07	4.15095e+07	4.10268e+07	3.68368e+07	3.86044e+07	4.03794e+07	3.23895e+07	3.76065e+07	3.89274e+07	3.98404e+07	3.74568e+07
Com_204_pos	LPC 36:3	C44 H84 N O7 P	791.579	11.32	792.586	--	--	--			grey	2.69462e+07	2.63671e+07	1.8266e+07	3.05945e+07	2.60978e+07	1.86972e+07	5.05909e+06	2.47527e+07	2.34437e+07	1.79857e+07	1.76071e+07	2.16031e+07	2.74551e+07	1.44123e+07	4.12925e+07	4.02664e+07	5.57079e+07	3.95192e+07	4.51112e+07	5.16077e+07	3.08919e+07	3.64952e+07	6.05843e+07	5.02461e+07	6.59466e+07	4.53597e+07	5.17362e+07	2.93778e+07	2.9426e+07	2.31888e+07	2.843e+07	2.67558e+07	1.76142e+07	2.13993e+07	2.84551e+07	2.08648e+07	2.3539e+07	3.70278e+07
Com_205_neg	Lauric acid	C12 H24 O2	200.178	8.728	199.171	C02679	HMDB0303348	LMFA01010012			green	2.4858e+06	2.17057e+06	4.18402e+06	8.84105e+06	6.09945e+06	5.08672e+06	2.96547e+06	2.89675e+06	1.08599e+07	8.88224e+06	1.02261e+07	1.1733e+07	5.67927e+06	2.96556e+06	1.37318e+06	3.41285e+06	6.78525e+06	7.73338e+06	1.53497e+07	6.68082e+06	3.69153e+06	3.80105e+06	8.14386e+06	3.07573e+06	4.63874e+06	1.82668e+06	1.17375e+07	8.1095e+06	4.79057e+06	7.78232e+06	1.48731e+07	1.08463e+07	4.09359e+07	5.03164e+06	1.01689e+07	3.19557e+07	5.6397e+06	1.78437e+06
Com_205_pos	methyl 2-(acetylamino)-4-amino-4-oxobutanoate	C7 H12 N2 O4	188.08	11.301	189.087	--	--	--	KD		brown	1.07652e+07	2.19335e+07	1.25704e+07	8.70387e+06	1.82002e+07	1.82087e+07	1.07503e+07	8.61077e+06	1.36553e+07	1.80355e+07	1.41491e+07	1.2121e+07	1.44789e+07	1.92627e+07	1.40494e+07	1.1448e+07	2.12222e+07	1.27991e+07	2.03979e+07	1.44686e+07	1.94831e+07	1.63251e+07	1.58834e+07	2.16827e+07	1.26516e+07	1.3341e+07	1.16596e+07	1.22181e+07	3.50206e+07	1.48366e+07	1.82914e+07	1.98281e+07	2.67047e+07	6.69695e+07	3.78207e+07	2.87722e+07	2.01514e+07	1.61502e+07
Com_206_neg	LPS 18:0	C24 H48 N O9 P	525.308	10.592	524.3	--	--	LMGP03050006			grey	375815	741761	1.47262e+06	3.62777e+06	1.16112e+06	1.30372e+06	1.09137e+06	330412	858647	1.34807e+06	292335	1.00449e+06	544251	1.42163e+06	730210	3.55132e+06	693921	5.20356e+07	535626	3.05498e+06	383944	3.1998e+06	1.25822e+06	808923	725335	747919	773988	732316	503628	602813	481486	1.47984e+06	814180	1.32708e+06	365419	3.13663e+06	286466	2.01667e+06
Com_206_pos	Arecoline	C8 H13 N O2	155.095	4.978	156.102	C10129	HMDB0030353	--			red	9.56117e+06	9.65794e+06	1.01679e+07	1.04458e+07	1.0315e+07	1.14044e+07	1.1632e+07	1.11791e+07	1.21237e+07	1.19548e+07	1.2529e+07	1.25865e+07	4.65516e+06	5.12671e+06	4.71495e+06	5.17475e+06	4.5652e+06	5.43105e+06	4.81476e+06	5.54775e+06	5.71793e+06	6.35096e+06	5.33995e+06	5.53522e+06	6.15201e+06	6.24663e+06	7.04083e+06	6.35522e+06	7.08204e+06	7.17184e+06	6.74247e+06	6.78336e+06	6.45148e+06	7.08732e+06	7.17342e+06	7.15748e+06	6.93041e+06	6.80648e+06
Com_207_neg	Cer 18:1;2O/24:1	C42 H81 N O3	693.629	11.512	692.621	--	--	--			grey	1.15365e+08	4.43577e+07	2.22451e+07	1.0765e+07	1.30397e+06	2.5076e+06	2.83118e+06	1.42436e+06	4.8241e+06	1.22243e+07	1.42572e+07	1.07119e+07	3.97109e+07	1.276e+06	3.12151e+06	4.1251e+06	4.11836e+06	4.30047e+06	4.4665e+06	2.79801e+07	2.0453e+07	7.50423e+06	1.37843e+06	6.10597e+06	9.63261e+06	1.30678e+07	7.44686e+06	4.2152e+06	2.63876e+06	6.12295e+06	3.19308e+06	628743	449290	202190	5.33893e+06	3.7415e+06	811159	4.94952e+06
Com_207_pos	LPC 34:3	C42 H80 N O7 P	763.548	10.112	764.556	--	--	--			grey	1.11122e+07	9.41444e+06	1.28688e+06	2.59456e+06	7.20595e+06	6.09477e+06	1.09664e+06	6.37994e+06	3.65585e+06	3.86244e+06	3.42851e+06	2.73461e+06	289123	8.94781e+06	2.11883e+07	8.19949e+06	1.11572e+07	5.16959e+06	7.75676e+06	912519	1.79698e+07	1.18462e+07	1.07141e+07	3.11348e+07	2.6176e+07	1.05026e+07	1.34263e+07	8.23728e+06	7.1785e+06	4.10847e+06	1.14958e+07	8.08997e+06	6.41998e+06	4.22668e+06	7.75313e+06	1.54958e+07	1.07605e+07	1.09806e+07
Com_208_neg	Cyclamic acid	C6 H13 N O3 S	179.062	5.319	178.055	C02824	HMDB0031340	--			grey	55480.4	53049.4	54882.2	50797.4	53816.3	62101.3	53697.1	56329.4	60843.7	59522.7	58929.8	51244.6	4.45211e+06	50817.1	53639.4	44191.8	3.46419e+06	7.65475e+06	41359.6	63038.9	244927	1.39269e+06	63476.8	57333.2	52923.9	58479.6	189414	54716.9	54248.9	55594.5	53611.1	55871.2	51935.7	67252.2	59669.8	52581	57018.4	879901
Com_208_pos	PC 16:0_17:2	C41 H78 N O8 P	743.546	8.079	744.553	--	--	LMGP01011557			grey	7.16947e+06	8.02669e+06	9.21786e+06	1.1078e+07	1.11636e+07	1.19336e+07	1.42337e+07	1.19283e+07	8.43761e+06	6.27791e+06	8.02609e+06	4.46428e+06	2.5516e+06	1.4192e+07	1.27774e+07	9.85521e+06	4.31006e+06	9.306e+06	9.12403e+06	4.91511e+06	1.10286e+07	4.88807e+06	1.80605e+07	1.95435e+07	7.59427e+06	4.90834e+07	4.19454e+07	2.27434e+07	4.62363e+06	8.86378e+06	1.16064e+07	2.43678e+07	1.19885e+07	8.67085e+06	1.05854e+07	2.45294e+07	1.16889e+07	5.22426e+07
Com_209_neg	Thymidine 5'-monophosphate	C10 H15 N2 O8 P	322.052	6.113	321.045	C00364	HMDB0001227	--		Pre-treatment	pink	93597.3	95184.3	90024.8	90621.1	87176	86768.8	83507.2	84138.2	1.19521e+06	90422.2	84545.9	431819	675456	93997.9	83268.5	84478.5	660244	80884	641489	134850	3.19529e+06	120252	6.42382e+06	117793	111936	115771	4.00111e+06	129524	139243	121148	865619	135116	130211	142908	129202	119614	137623	136368
Com_209_pos	1-[(3S)-3-(1,3-Benzoxazol-2-yl)-1-pyrrolidinyl]-3-methoxy-1-propanone	C15 H18 N2 O3	296.117	5.618	297.125	--	--	--			red	107591	112932	109361	119541	117963	106270	100175	99220.6	97565.3	105799	107522	102360	98578.6	78938.8	85922	79926.5	84160.3	77642.3	84648.1	73649.1	81471.3	81834.3	81266.9	88542.4	79943.1	77786.7	77744.9	81043.1	89559	81915.5	80802.8	80625.8	90836	94309.8	86984.3	87734.2	83892.1	100108
Com_210_neg	2-Methylglutaric acid	C6 H10 O4	146.058	3.839	145.051		HMDB0000422	--			green	3.59521e+06	3.67875e+06	3.58355e+06	3.65804e+06	3.80299e+06	3.51317e+06	3.60494e+06	3.45089e+06	3.58164e+06	3.61953e+06	3.48487e+06	5.09636e+06	3.45802e+06	3.45498e+06	3.46547e+06	3.58178e+06	4.21121e+06	3.85138e+06	5.45154e+06	1.96889e+06	3.51977e+06	2.32386e+06	2.54456e+06	2.50869e+06	3.24971e+06	2.83906e+06	3.6935e+06	2.73125e+06	3.13518e+06	5.60622e+06	5.36299e+06	5.31193e+06	5.23017e+06	3.93461e+06	8.94792e+06	4.47593e+06	3.19834e+06	3.3948e+06
Com_210_pos	GNH	C12 H18 N6 O5	163.067	3.848	164.074	--	--	--		Pre-treatment	green	555090	1.83106e+06	1.69221e+06	425354	644956	1.20353e+06	910206	829051	1.43501e+06	2.87379e+06	2.61243e+06	3.89902e+06	3.67789e+06	487854	360944	165773	4.31502e+06	299270	1.18233e+07	3.01177e+06	6.98094e+06	1.45379e+06	2.90719e+06	622666	2.57581e+06	148789	5.31366e+06	576523	326722	1.16347e+07	8.82653e+06	9.11748e+06	2.48346e+07	816136	4.08396e+06	6.96452e+06	148113	208158
Com_211_neg	(+/-)9,10-dihydroxy-12Z-octadecenoic acid	C18 H34 O4	314.246	7.541	313.239	--	--	--			yellow	3.2238e+06	4.83513e+06	4.8249e+07	5.40586e+06	3.43377e+06	2.87868e+06	2.8594e+06	2.24627e+06	3.6939e+06	2.21821e+06	4.10895e+06	3.2015e+06	6.21462e+06	2.58627e+06	5.71476e+06	2.02483e+06	2.26885e+06	2.15567e+06	2.27279e+06	5.27925e+06	5.3582e+06	4.23289e+06	5.369e+06	2.92534e+06	3.7327e+06	3.61392e+06	1.43483e+07	4.58254e+06	2.99056e+06	2.2188e+06	3.08041e+06	3.35839e+06	3.21569e+06	3.66739e+06	3.39339e+06	2.60397e+06	7.55837e+06	2.59704e+06
Com_211_pos	7-methyl-3-nitroimidazo[1,2-a]pyridine	C8 H7 N3 O2	199.033	1.214	200.041	--	--	--			blue	4.76591e+07	3.62671e+07	5.92659e+07	3.82185e+07	2.34737e+07	3.26125e+07	3.66762e+07	45974945	2.60993e+07	1.97939e+07	1.59367e+07	2.42592e+07	2.0274e+07	4.79861e+07	5.07684e+07	3.43872e+07	2.44743e+07	4.78608e+07	2.64485e+07	4.1054e+07	3.49926e+07	4.2743e+07	2.67532e+07	2.85707e+07	3.75702e+07	4.62401e+07	3.19357e+07	4.60104e+07	2.85352e+07	5.08278e+07	2.60334e+07	2.8157e+07	2.47339e+07	7.46583e+06	2.38575e+07	3.61483e+07	2.70937e+07	3.89406e+07
Com_212_neg	LPI 18:2	C27 H49 O12 P	596.297	9.271	595.29	--	--	LMGP06050010	nKD		turquoise	4.20363e+06	8.68198e+06	1.26468e+07	8.81835e+06	5.06902e+06	1.74512e+07	6.63651e+06	5.74785e+06	8.32631e+06	1.98269e+07	1.18784e+07	7.18e+06	9.15409e+06	7.99298e+06	5.11974e+06	3.36752e+06	7.06793e+06	7.40857e+06	1.32801e+07	1.47346e+07	1.81384e+07	5.24511e+06	1.76268e+07	7.35816e+06	7.08054e+06	3.86134e+06	8.67733e+06	6.42831e+06	1.29753e+07	1.45724e+07	8.23341e+06	8.51209e+06	7.57634e+06	7.11246e+06	1.62183e+07	2.37884e+07	8.41745e+06	4.26832e+06
Com_212_pos	methyl 3,4,5-trihydroxycyclohex-1-ene-1-carboxylate	C8 H12 O5	210.05	5.226	211.058	--	--	--			yellow	1.49996e+06	2.58605e+06	1.73775e+06	2.44585e+06	1.52258e+06	1.20356e+07	1.42385e+06	2.17518e+06	1.5377e+07	1.66934e+06	3.13118e+06	4.93643e+06	1.0906e+06	1.67956e+06	1.69912e+06	2.70699e+06	3.67474e+06	1.84493e+06	6.61376e+06	7.31382e+06	6.41815e+06	2.4671e+06	7.20897e+06	2.40452e+06	2.44854e+06	866331	2.65839e+06	3.31447e+06	3.63343e+06	5.03719e+06	2.75781e+07	5.20472e+07	4.70755e+06	2.01751e+06	5.7556e+06	3.73061e+06	3.62595e+06	3.66233e+06
Com_213_neg	DGGA 18:1_18:1	C45 H80 O11	796.564	10.053	795.557	--	--	--			yellow	2.84379e+06	4.99846e+06	4.45056e+06	4.76287e+06	3.77959e+06	3.22205e+06	5.09487e+06	3.01096e+06	1.00902e+07	3.24061e+06	3.31714e+06	6.51716e+06	5.39004e+06	3.14924e+06	3.04061e+06	2.6243e+06	5.83497e+06	3.31021e+06	6.08646e+06	6.35415e+06	6.07503e+06	4.4528e+06	7.87246e+06	4.77654e+06	3.89489e+06	4.4001e+06	6.18608e+06	4.19531e+06	4.51241e+06	5.15788e+06	6.58328e+06	6.6426e+06	9.20767e+06	4.80985e+06	5.83036e+06	7.27212e+06	4.19987e+06	3.7043e+06
Com_213_pos	PC O-14:0	C22 H46 N O7 P	467.301	8.508	468.308	--	--	LMGP01020009		Post-treatment	blue	2.4061e+07	6.31895e+06	2.82842e+07	2.31822e+07	1.77546e+07	1.61797e+07	1.12904e+07	1.46642e+07	2.51854e+06	1.74769e+07	1.69897e+07	1.30201e+07	4.80816e+06	3.77455e+07	1.32194e+07	1.92125e+07	5.45827e+06	3.59767e+07	8.52251e+06	9.68935e+06	7.0586e+06	1.28089e+07	4.75451e+06	1.25332e+07	4.42306e+06	3.19159e+07	6.51143e+06	2.5172e+07	2.44831e+07	6.79355e+06	4.18702e+06	4.01376e+06	9.89982e+06	6.51762e+06	8.12725e+06	1.59021e+07	8.64086e+06	1.64197e+07
Com_214_neg	2-Methylpentanedioic acid	C6 H10 O4	146.058	1.367	191.056		HMDB0000422	--			grey	1.55318e+06	2.77665e+06	1.81938e+06	1.94892e+06	2.13937e+06	3.39617e+06	2.66695e+06	4.382e+06	1.94456e+06	2.20013e+06	1.88931e+06	1.73348e+06	1.10732e+06	2.0929e+06	3.14416e+06	2.1316e+06	1.83739e+06	2.57464e+06	1.78973e+06	3.26452e+06	827357	2.6826e+06	8.21721e+06	1.62455e+06	2.21695e+06	3.2667e+06	2.58493e+06	2.31547e+06	2.13905e+06	1.27347e+06	1.55272e+06	1.08358e+06	1.6815e+06	1.81015e+06	1.2895e+06	1.88713e+06	1.45347e+06	2.70162e+06
Com_214_pos	Styrene	C8 H8	104.062	5.617	122.096	C07083	HMDB0034240	--	nKD		turquoise	6.23287e+06	6.29294e+06	5.66274e+06	5.888e+06	5.21617e+06	4.68923e+06	4.9657e+06	4.67743e+06	4.78878e+06	4.38353e+06	4.697e+06	4.46095e+06	4.0886e+06	3.73885e+06	4.27292e+06	3.88615e+06	4.26195e+06	4.06166e+06	4.70437e+06	3.96686e+06	4.43027e+06	3.98832e+06	4.57089e+06	4.14779e+06	4.38584e+06	4.07632e+06	4.54271e+06	4.06545e+06	4.1735e+06	3.93807e+06	4.13967e+06	3.81752e+06	4.09421e+06	4.32401e+06	4.18286e+06	4.06286e+06	4.26669e+06	4.19673e+06
Com_215_neg	Prostaglandin A2	C20 H30 O4	334.215	7.66	333.208	C05953	HMDB0002752	LMFA03010035			grey	3.16496e+06	851947	828853	953307	1.02703e+06	559105	1.13721e+06	627929	479464	885872	438748	4.81443e+06	538852	445950	549354	427426	1.19677e+06	338474	754438	767623	926942	925422	1.38587e+06	580997	751778	468644	1.41808e+06	642529	813065	487717	818089	550128	1.0214e+06	7.92448e+06	4.04367e+06	844392	1.24587e+06	909466
Com_215_pos	Ritalinic acid	C13 H17 N O2	219.126	5.433	220.133		HMDB0042008	--			red	102752	199320	145247	80687.4	108017	64619.3	96559	63909.6	75905.3	72177.3	69785.9	62443.8	52025.5	51223.6	46860.8	45159.7	49701.7	49556.9	53609.2	50090.9	52118.6	49492.2	55141.6	55876.4	55396.7	53074.8	57690.5	58233.2	66316.7	67516.3	78482.2	63705.7	65931.9	90970.9	65394.2	58641.2	59900.7	61021.2
Com_216_neg	FAHFA 18:0/20:2	C38 H70 O4	590.526	11.283	589.519	--	--	--			yellow	2.06138e+06	6.19366e+06	6.26881e+06	8.77691e+06	4.92442e+06	3.82157e+06	5.31526e+06	5.91175e+06	1.63641e+07	6.6761e+06	5.9239e+06	1.22031e+07	8.19483e+06	2.5016e+06	1.83544e+06	4.06113e+06	1.75218e+07	1.0509e+07	1.46701e+07	1.65554e+07	2.98578e+07	1.27368e+07	2.12841e+07	7.53626e+06	1.04149e+07	3.4765e+06	2.1326e+07	1.03025e+07	6.7997e+06	1.72362e+07	2.82408e+07	2.78854e+07	3.21733e+07	2.20432e+06	4.37929e+07	8.22049e+06	1.16255e+07	4.38616e+06
Com_216_pos	CAR 16:1	C23 H44 N O4	397.319	7.897	398.326	--	--	--			green	3.17455e+06	1.78132e+07	8.84241e+06	2.05838e+07	9.41223e+06	1.26633e+07	1.99123e+07	1.0031e+07	1.0837e+07	2.25348e+07	1.21072e+07	2.36182e+07	8.70208e+06	3.10203e+06	2.4739e+06	5.50645e+06	1.55868e+07	1.04852e+07	2.58929e+07	9.47793e+06	2.36402e+07	1.35049e+07	2.40294e+07	1.79775e+07	7.28842e+06	2.4218e+06	2.13626e+07	9.64236e+06	8.55478e+06	1.34565e+07	7.15498e+06	2.99475e+07	4.36029e+07	2.28149e+07	2.10384e+07	3.89706e+07	6.62943e+06	8.06573e+06
Com_217_neg	PA 16:0_18:2	C37 H69 O8 P	672.475	10.242	671.467	--	--	LMGP10010877			yellow	988765	2.20838e+06	1.96631e+06	2.10429e+06	1.66987e+06	1.42354e+06	2.25097e+06	4.53286e+07	4.45797e+06	1.43174e+06	1.44987e+06	2.87936e+06	2.38138e+06	1.15955e+06	1.26252e+06	1.09611e+06	2.57796e+06	1.46249e+06	2.68907e+06	2.80734e+06	2.68402e+06	2.08344e+06	3.47814e+06	1.95896e+06	1.6935e+06	1.82342e+06	2.73308e+06	1.75993e+06	1.71096e+06	2.27881e+06	2.90857e+06	2.93478e+06	4.06805e+06	2.12505e+06	2.57592e+06	3.21291e+06	1.85555e+06	1.81335e+06
Com_217_pos	4-Ethylbenzaldehyde	C9 H10 O	134.073	6.116	135.08		HMDB0032024	--			pink	1.26932e+07	1.09008e+07	1.21064e+07	2.1588e+07	1.12679e+07	1.78882e+07	1.17911e+07	1.01503e+07	2.38983e+07	1.47028e+07	1.34742e+07	1.22667e+07	2.08112e+07	1.36478e+07	1.08896e+07	1.33539e+07	1.85337e+07	22215842	1.17315e+07	9.24608e+06	1.63898e+07	1.39941e+07	2.01406e+07	1.31127e+07	1.09903e+07	1.33763e+07	1.83941e+07	9.40239e+06	9.75945e+06	9.63806e+06	1.10955e+07	9.10029e+06	1.0185e+07	1.08815e+07	9.23626e+06	1.04437e+07	9.52125e+06	8.95043e+06
Com_218_neg	2,3-dinor Prostaglandin E1	C18 H30 O5	308.199	7.59	307.192	--	--	--			turquoise	2.98415e+06	1.25662e+07	1.22442e+07	1.15225e+07	8.10262e+06	6.30913e+06	3.95411e+06	5.29487e+06	6.39262e+06	2.36515e+07	5.76861e+06	7.73615e+06	5.54078e+06	6.06498e+06	7.0481e+06	5.7096e+06	4.95597e+06	4.91887e+06	5.56479e+06	7.22752e+06	9.08148e+06	5.84443e+06	1.56303e+07	6.54631e+06	1.24226e+07	1.05762e+07	1.51287e+07	1.12059e+07	5.64736e+06	9.12611e+06	8.54436e+06	7.5956e+06	1.47123e+07	8.22752e+06	1.824e+07	1.47022e+07	1.28353e+07	1.33448e+07
Com_218_pos	1-Methylnicotinamide	C7 H8 N2 O	136.064	1.291	137.071	C02918	HMDB0000699	--			turquoise	1.11164e+07	1.04893e+07	1.00921e+07	1.01407e+07	9.09509e+06	1.1879e+07	1.17376e+07	1.3806e+07	1.04367e+07	1.08599e+07	1.14274e+07	1.07138e+07	8.34888e+06	4.6952e+06	6.17843e+06	6.58466e+06	4.1479e+06	6.10705e+06	4.15321e+06	8.92964e+06	3.36778e+06	6.16884e+06	4.53884e+06	6.29766e+06	9.14582e+06	6.51674e+06	5.5551e+06	1.10641e+07	1.85762e+07	9.33679e+06	6.49275e+06	9.03277e+06	6.86508e+06	5.01564e+06	3.2634e+06	5.60144e+06	4.07652e+06	8.44262e+06
Com_219_neg	dAMP	C10 H14 N5 O6 P	331.067	1.354	330.06	C00360	HMDB0000905	--			turquoise	2.49308e+06	4.48396e+06	2.23721e+06	1.97192e+06	3.92334e+06	2.08546e+06	1.91284e+06	1.81048e+06	2.58993e+06	3.38479e+06	2.94898e+06	2.65011e+06	3.21129e+06	2.75163e+06	2.00822e+06	1.88485e+06	2.91474e+06	1.76271e+06	3.03924e+06	1.96351e+06	2.62018e+06	2.46065e+06	2.64696e+06	3.23766e+06	1.70413e+06	1.95839e+06	1.72704e+06	1.83314e+06	4.1882e+06	1.87625e+06	2.40765e+06	2.64628e+06	3.919e+06	3.60937e+06	4.83122e+06	3.75592e+06	3.41996e+06	2.69174e+06
Com_219_pos	Taurodeoxycholic acid	C26 H45 N O6 S	481.286	7.341	482.293	C05463	HMDB0000896	LMST05040013	KD		brown	1.30302e+07	4.10091e+07	2.14958e+06	2.18256e+06	324296	1.63462e+06	3.78218e+06	757237	2.52993e+07	1.13486e+07	5.14808e+06	7.71924e+06	655619	3.69919e+06	1.77537e+06	4.99161e+06	9.61648e+06	3.13634e+06	1.10072e+07	5.67919e+06	4.9864e+06	6.0558e+06	5.65767e+06	1.01595e+07	3.04935e+06	1.51681e+06	5.15538e+06	2.81027e+06	2.83775e+07	4.52497e+06	4.20175e+07	192302	3.86748e+06	1.73562e+06	6.33102e+06	119530	1.21907e+06	8.77021e+06
Com_220_neg	N-[4-(diethylamino)phenyl]-N'-phenylurea	C17 H21 N3 O	658.34	11.298	328.163	--	--	--			yellow	1.92184e+06	1.9487e+06	2.2181e+06	2.32049e+06	2.16812e+06	1.54192e+06	2.64294e+06	1.87975e+06	5.06349e+06	3.01328e+06	1.91747e+06	2.70143e+06	1.92237e+06	1.58816e+06	2.75766e+06	1.89334e+06	2.98451e+06	2.41025e+06	2.53906e+06	3.68051e+06	3.82596e+06	2.1259e+06	2.57595e+06	1.62057e+06	1.63184e+06	1.31194e+06	2.4754e+06	1.37756e+06	1.3542e+06	1.87226e+06	1.06733e+07	3.49274e+06	2.92347e+06	2.154e+06	4.17722e+06	2.88393e+06	2.49294e+06	1.90985e+06
Com_220_pos	o-Veratraldehyde	C9 H10 O3	166.063	6.135	167.07	--	--	--			turquoise	1.33692e+07	1.32105e+07	1.33516e+07	3.27515e+07	7.11859e+06	1.25951e+07	1.32581e+07	1.27959e+07	1.34178e+07	1.50981e+07	1.50144e+07	1.44341e+07	8.68356e+06	7.7313e+06	7.18584e+06	7.17515e+06	7.02336e+06	6.95551e+06	6.9902e+06	7.28966e+06	7.62042e+06	6.74592e+06	9.02547e+06	7.47606e+06	7.26887e+06	7.013e+06	8.98302e+06	7.93666e+06	7.781e+06	8.09414e+06	1.33975e+07	1.00382e+07	1.04838e+07	7.91586e+06	8.63249e+06	8.75586e+06	8.58869e+06	9.06858e+06
Com_221_neg	D-Glucuronic acid	C6 H10 O7	194.043	1.321	193.035	C00191	HMDB0000127	--			turquoise	2.54443e+06	3.02979e+06	7.97577e+06	1.80818e+06	916058	1.60118e+06	633900	1.06002e+06	5.61657e+06	3.87849e+06	1.08294e+07	1.47739e+06	1.86209e+06	1.25073e+07	2.57482e+06	9.95807e+06	1.4777e+06	1.33996e+06	1.48092e+06	4.32482e+06	1.22009e+06	655173	1.64393e+06	912861	1.36783e+06	7.03712e+06	2.70148e+06	1.94589e+06	3.12229e+06	2.95062e+06	2.51347e+07	5.81261e+06	4.04656e+06	3.59933e+06	4.93543e+06	1.12607e+07	8.05794e+06	7.84393e+06
Com_221_pos	PC O-34:1	C42 H84 N O7 P	745.597	8.364	746.605	--	--	LMGP01020261			grey	2.49823e+06	1.2194e+06	1.18614e+06	1.08631e+06	1.10652e+06	2.23904e+06	3.679e+06	4.99026e+06	8.06092e+06	1.34362e+07	1.50406e+07	1.5221e+07	6.75789e+07	1.0951e+07	1.01342e+08	4.87862e+07	2.77512e+07	2.30624e+07	8.81891e+06	5.26542e+06	8.72489e+06	6.70649e+06	4.99227e+06	7.39103e+06	6.04911e+06	1.5513e+07	2.03104e+07	2.20246e+07	1.51887e+07	1.27602e+07	2.76799e+07	3.36645e+07	1.47098e+07	9.60251e+06	2.30792e+07	5.80521e+07	6.00275e+07	4.50675e+07
Com_222_neg	PC 18:0_22:4	C48 H88 N O8 P	883.632	10.033	882.625	--	--	LMGP01012077			grey	6.17884e+06	4.34679e+06	2.60823e+06	1.40064e+06	2.81134e+06	8.36204e+06	4.45189e+06	507803	2.53626e+06	3.50483e+06	2.31851e+06	2.84981e+06	1.71007e+06	1.97962e+06	2.45812e+06	2.05088e+06	4.29647e+06	6.54218e+06	5.67354e+06	6.54352e+06	6.46228e+06	1.77966e+07	8.44731e+06	1.04819e+07	4.02834e+06	3.4058e+06	6.14026e+06	3.70176e+06	1.00747e+07	4.5063e+06	5.44959e+06	5.17531e+06	6.71414e+06	3.26769e+06	6.76728e+06	4.07629e+06	4.89603e+06	4.96087e+06
Com_222_pos	1H-indene-3-carboxamide	C10 H9 N O	159.068	5.205	160.076	--	--	--			blue	3.6736e+07	4.13287e+07	4.50338e+07	4.31109e+07	3.3051e+07	3.65501e+07	3.90544e+07	4.62504e+07	1.7804e+07	2.62499e+07	3.48999e+07	2.89006e+07	2.43207e+07	2.77357e+07	2.36855e+07	3.19623e+07	9.82513e+06	4.30716e+07	2.96503e+07	2.70508e+07	3.20906e+07	4.113e+07	3.10337e+07	3.47642e+07	2.75385e+07	4.79607e+07	2.80912e+07	4.60393e+07	3.78665e+07	3.40037e+07	2.48795e+07	1.46566e+07	2.43546e+07	2.58505e+07	3.11235e+07	1.89084e+07	2.9504e+07	3.62839e+07
Com_223_neg	Estrone	C18 H22 O2	270.159	5.918	269.151	C00468	HMDB0000145	LMST02010004			turquoise	648934	1.32612e+06	5.36908e+06	3.17304e+06	2.76828e+06	1.83373e+06	1.79476e+06	1.95056e+06	2.89954e+06	6.72667e+06	3.0338e+06	3.61793e+06	5.11725e+06	1.38793e+06	3.16165e+06	1.91824e+06	3.93084e+06	944529	3.40678e+06	3.14304e+06	5.29522e+06	1.75571e+06	5.2752e+06	987559	3.79122e+06	475997	3.97136e+06	1.53132e+06	1.07197e+07	2.06356e+07	5.88544e+06	3.1304e+06	8.44022e+06	2.96528e+06	6.01008e+06	1.52896e+07	5.1991e+06	7.58377e+06
Com_223_pos	N-Acetyl-aspartic acid	C6 H9 N O5	175.049	6.712	176.056	--	--	--			brown	64434.1	70057.1	67205.3	81921.7	62992.7	63735.8	65311.1	60159.4	64323.8	5.18059e+06	3.17304e+06	8.50418e+06	60466.3	108935	325558	848131	53172	54444.8	58485.1	50930.5	60220	51210.1	66975.3	1.91736e+06	83364.8	58352.7	57269.7	58175.7	3.7587e+06	51587.7	59538.5	205647	56706.2	1.1132e+06	511425	838110	694994	353097
Com_224_neg	4-Nitrocatechol	C6 H5 N O4	155.02	1.256	154.012	C02235	HMDB0002916	--			grey	1.99369e+06	3.25211e+06	1.61801e+06	1.21423e+06	3.02281e+06	1.33732e+06	909055	1.06397e+06	1.39513e+06	1.56703e+07	1.24858e+07	1.04224e+07	1.14986e+06	1.27231e+06	6.6326e+06	7.60734e+06	1.76154e+06	872729	1.82608e+06	1.2565e+06	1.26279e+06	1.34929e+06	1.48722e+06	8.79661e+06	1.52772e+06	1.49812e+06	1.52823e+06	1.40963e+06	1.02639e+07	1.4286e+06	1.48519e+06	5.6121e+06	3.12013e+06	1.25854e+07	4.50878e+06	4.02318e+06	1.16224e+07	1.2765e+07
Com_224_pos	N-Acetylmethionine	C7 H13 N O3 S	191.061	5.273	192.069	C02712	HMDB0011745	--			brown	612163	576173	679537	1.45717e+06	451173	1.16176e+06	438771	853150	2.40092e+06	1.59817e+06	697467	1.50425e+06	909934	848550	771484	1.2195e+06	2.17792e+06	1.28673e+06	2.36038e+06	1.3425e+06	802154	558645	2.75762e+06	921057	1.56534e+06	698628	1.65555e+06	1.00659e+06	1.93465e+06	2.13944e+06	2.11146e+06	1.14031e+06	1.41558e+06	1.12304e+06	2.20496e+06	995714	1.57333e+06	1.58921e+06
Com_225_neg	PE O-19:0_16:0	C40 H82 N O7 P	719.577	10.143	718.569	--	--	--	nKD		turquoise	123053	351757	334629	381505	275452	255263	406805	285843	969869	304718	256528	661812	531063	196288	208846	222879	505212	281969	480416	414285	396436	174775	423542	199296	147976	85992.7	216221	96488.7	84841.1	130100	183605	187029	231314	113685	148645	188228	96849.3	71490.3
Com_225_pos	PE 36:4	C41 H74 N O8 P	761.496	8.554	762.504	--	--	LMGP02011203			grey	2.39288e+06	3.46243e+06	4.82932e+06	6.41986e+06	7.62857e+06	8.48977e+06	8.73962e+06	6.7422e+06	6.31369e+06	4.3325e+06	3.54402e+06	2.48197e+06	1.49054e+06	6.59898e+06	4.40685e+06	2.11227e+06	1.08189e+06	993524	1.20481e+06	992846	474565	834874	2.94917e+06	1.83873e+06	1.11471e+07	8.04532e+06	5.19166e+06	1.97618e+06	2.29582e+06	1.38759e+07	4.7258e+06	1.51594e+07	5.23172e+06	5.95472e+06	7.05699e+06	6.30946e+06	6.38537e+06	9.63355e+06
Com_226_neg	PS 18:0_20:3	C44 H80 N O10 P	813.553	10.673	812.546	--	--	LMGP03010885			yellow	1.54334e+06	3.09682e+06	1.03043e+06	3.04165e+06	1.98192e+06	918129	4.21826e+06	3.26206e+07	4.10472e+06	2.0466e+06	1.60743e+06	3.84521e+06	2.56462e+06	1.47577e+06	2.20197e+06	1.52233e+06	4.58205e+06	2.67108e+06	4.31174e+06	3.8727e+06	5.22958e+06	2.63003e+06	5.09073e+06	2.57338e+06	1.79841e+06	827103	4.55858e+06	1.62467e+06	1.32023e+06	2.22341e+06	4.09412e+06	3.97605e+06	4.67551e+06	1.94065e+06	3.29562e+06	3.40498e+06	2.05438e+06	1.40092e+06
Com_226_pos	11(Z),14(Z),17(Z)-Eicosatrienoic acid	C20 H34 O2	306.255	10.401	307.263	--	--	--	nKD		yellow	2.06062e+06	5.3884e+06	4.4726e+06	6.68172e+06	4.04722e+06	3.2052e+06	6.48312e+06	4.82752e+06	1.30005e+07	6.11924e+06	3.50085e+06	5.73958e+06	6.11591e+06	2.04212e+06	1.36114e+06	2.24053e+06	6.81134e+06	5.57569e+06	6.68913e+06	5.04552e+06	5.867e+06	2.73106e+06	8.25892e+06	5.34624e+06	3.33725e+06	1.1661e+06	7.31856e+06	3.1542e+06	4.00036e+06	5.76287e+06	9.20149e+06	1.00988e+07	1.82706e+07	5.13334e+06	1.44144e+07	1.44381e+07	3.78879e+06	3.9887e+06
Com_227_neg	Androsterone glucuronide	C25 H38 O8	466.258	6.845	465.251	C11135	HMDB0002829	--		Pre-treatment	grey	180790	1.08174e+06	198587	194223	193900	204654	2.34774e+06	204904	280925	234735	221373	218478	196448	191095	191246	185793	507421	156403	171063	228056	194488	181059	411638	561869	128409	134248	1.51772e+06	128701	865903	130218	509342	371192	274721	129864	730099	130031	161208	206449
Com_227_pos	PE 17:0_17:1	C39 H76 N O8 P	717.529	9.633	718.536	--	--	LMGP02010569			grey	1.5841e+07	1.32178e+07	7.668e+06	4.94846e+06	4.63473e+06	5.60584e+06	6.44381e+07	1.30699e+07	8.71633e+06	4.60189e+06	1.31782e+07	1.08082e+07	4.04445e+06	2.66838e+07	1.05221e+07	2.09037e+07	1.32709e+07	6.96058e+06	1.51251e+07	1.46023e+07	2.0135e+07	1.36609e+07	3.22558e+07	2.36793e+07	1.63294e+07	2.43111e+07	1.0596e+07	2.87207e+07	3.47957e+07	2.26021e+07	4.62109e+07	2.86934e+07	2.40439e+07	1.75872e+07	3.17527e+07	5.23259e+07	4.468e+07	5.66454e+07
Com_228_neg	LNAPE 18:2/N-20:0	C43 H82 N O8 P	771.579	8.152	770.572	--	--	--			grey	1.51466e+06	1.56573e+06	944457	1.17497e+06	1.33868e+06	1.14622e+06	1.18967e+06	1.36293e+06	1.84884e+06	2.45985e+06	7.20698e+06	8.98826e+06	1.62682e+06	7.65579e+06	2.32997e+06	4.98236e+06	2.28052e+06	2.11935e+06	2.21764e+06	2.92302e+06	2.37345e+06	2.24242e+06	2.13684e+06	1.97285e+06	1.86551e+06	1.84043e+06	2.33026e+06	2.10981e+06	2.09894e+06	2.00123e+06	2.42459e+06	1.95142e+06	1.94438e+06	1.20597e+07	2.39961e+06	1.0955e+06	2.77529e+06	1.51821e+06
Com_228_pos	L-Carnitine	C7 H15 N O3	161.105	4.838	162.112	C00318	HMDB0000062	--			grey	3.22633e+06	1.78926e+06	2.31749e+06	2.20045e+06	2.06875e+06	2.59722e+06	1.89461e+06	3.33365e+06	2.20394e+06	3.8218e+06	2.2432e+06	8.52376e+06	1.7046e+06	2.13627e+06	3.06919e+06	1.52739e+06	1.21159e+06	2.83994e+06	2.39933e+07	1.18542e+07	2.78455e+06	3.68389e+06	3.78128e+06	3.79005e+06	1.51194e+06	3.68479e+06	3.21907e+06	4.10855e+06	2.68129e+06	965368	1.04138e+06	1.81278e+06	6.47349e+07	1.76741e+06	1.91391e+06	4.14141e+06	2.30218e+06	1.5763e+06
Com_229_neg	Anacardic acid	C22 H36 O3	348.267	8.86	347.26	C10759	HMDB0033896	LMPK15040001			grey	90072	86359.6	91684.3	341387	85129	83866.6	87969.1	87334.1	81983	88322.8	95525.8	248737	83057.4	88909	84736.8	275962	171771	5.08282e+06	69001.1	114124	93578.9	84920.5	305175	83420.6	75794.5	65038.5	240241	59714	61469.7	55654.6	92568.1	146305	230043	63276.1	99641	395119	60469.9	83262.5
Com_229_pos	ω-Hydroxynorfentanyl	C14 H20 N2 O2	248.15	5.335	249.157	--	--	--			grey	7.01312e+06	7.25945e+06	8.64308e+06	7.74213e+06	6.73401e+06	7.61067e+06	7.15551e+06	7.71993e+06	5.7767e+06	5.42816e+06	5.42748e+06	1.0819e+07	1.31891e+07	1.14942e+07	1.23332e+07	1.25143e+07	1.09776e+07	1.27603e+07	1.14194e+07	4.43391e+06	6.71021e+06	6.27807e+06	6.49033e+06	4.88185e+06	5.96151e+06	6.38199e+06	6.05323e+06	4.94567e+06	4.59085e+06	5.06718e+06	4.31702e+06	5.07887e+06	3.66434e+06	3.54748e+06	4.79085e+06	6.4436e+06	6.10243e+06	5.61847e+06
Com_230_neg	1a,1b-Dihomo prostaglandin E1	C22 H38 O5	364.262	9.065	363.255	--	--	--			grey	8.31104e+06	7.85938e+06	8.20331e+06	1.33109e+07	1.18366e+07	9.0048e+06	1.03352e+07	7.7203e+06	8.97649e+06	2.84968e+07	9.90856e+06	6.34653e+06	9.77349e+06	4.26277e+06	1.07367e+07	6.56782e+06	5.73907e+06	5.81088e+06	8.60485e+06	1.17851e+07	1.15037e+07	7.7603e+06	1.27887e+07	4.97226e+06	8.00143e+06	6.64656e+06	1.07095e+07	7.48905e+06	1.26467e+07	1.32829e+07	6.89915e+06	5.14588e+06	1.88938e+07	7.97106e+06	1.5724e+07	1.27122e+07	9.57877e+06	9.86853e+06
Com_230_pos	TKK	C16 H33 N5 O5	375.252	6.529	376.259	--	--	--			grey	20194.6	24932	21773.8	16271.4	19763.3	16455	10793.3	16073.1	27173.1	16548.1	13125.6	17613	19162.6	19641.4	15838.2	18342.7	11874	18547.7	15073.9	30657.2	17761.2	16429.1	16114.8	21700.7	13435	9841.26	12189.9	21003.1	23340.8	19322.7	15018.4	16715.9	18111.2	17418.2	10217.3	19941.5	32607.4	18087.4
Com_231_neg	Phenylpyruvic acid	C9 H8 O3	164.048	5.554	163.04	C00166	HMDB0000205	--			grey	6.34414e+06	7.25275e+06	1.37801e+07	1.05314e+07	8.92508e+06	9.84893e+06	9.1999e+06	1.03e+07	1.82092e+07	9.22677e+06	8.36361e+06	7.06761e+06	9.29001e+06	6.55516e+06	7.48382e+06	6.17049e+06	1.01832e+07	7.92407e+06	2.382e+07	8.83601e+06	1.14372e+07	9.00308e+06	1.81822e+07	6.9909e+06	8.9672e+06	7.36796e+06	1.449e+07	8.41648e+06	6.48003e+06	8.66176e+06	1.18193e+07	4.65794e+06	5.55676e+06	7.21229e+06	1.31454e+07	5.96697e+06	1.6057e+07	1.48687e+07
Com_231_pos	Valerophenone	C11 H14 O	162.104	6.54	163.112	--	--	--	nKD		turquoise	8.07665e+06	7.95531e+06	7.96152e+06	8.00117e+06	7.51796e+06	7.19293e+06	7.0078e+06	6.97035e+06	7.41182e+06	6.95919e+06	7.38396e+06	7.35032e+06	6.44796e+06	5.6328e+06	5.94298e+06	6.05443e+06	6.1197e+06	5.65262e+06	6.0577e+06	5.71245e+06	6.21483e+06	5.88805e+06	6.40392e+06	6.11922e+06	6.03365e+06	5.92049e+06	6.80681e+06	6.33425e+06	6.2578e+06	6.15786e+06	6.92526e+06	6.30708e+06	6.51256e+06	6.12045e+06	5.84347e+06	5.87131e+06	5.56439e+06	5.60855e+06
Com_232_neg	PE O-17:0_18:2	C40 H78 N O7 P	715.545	9.607	714.538	--	--	--	nKD		turquoise	565072	551276	611434	643610	566961	671736	634072	488676	341760	442959	526822	547210	446297	526851	458582	441781	318859	499356	307924	761093	686163	667205	442614	574725	436250	528060	395408	485174	378097	379780	236865	266852	285573	258556	279766	331899	274794	286233
Com_232_pos	(4-benzoylpiperidino)[4-(tert-butyl)phenyl]methanone	C23 H27 N O2	371.179	5.27	372.186	--	--	--			grey	417025	401713	264299	187758	264367	175670	190225	216776	184369	241296	263454	215245	4.36163e+06	216852	174716	183792	169296	232609	213307	190921	200066	208409	182960	207543	211937	305708	270657	290655	284356	279632	255932	181857	275438	223475	186309	186286	338690	225508
Com_233_neg	PA 8:0_8:0	C19 H37 O8 P	424.223	8.679	423.216	--	--	LMGP10010021			grey	181122	176611	214054	206546	201823	202034	210697	209495	217436	204749	216603	206153	183473	225508	170583	167907	142745	154717	125080	204903	176572	166747	153383	148087	126782	121193	125516	106997	110058	91690.3	94723.1	89316.7	105427	96439.5	100273	105585	95898	96008.9
Com_233_pos	6 β-Hydroxycortisol	C21 H30 O6	360.194	6.086	361.201	--	--	--			grey	1.13379e+07	1.04963e+07	1.38607e+07	1.16911e+07	6.7032e+06	6.46479e+07	7.57888e+06	1.84455e+07	1.50438e+07	4.85607e+06	1.50296e+07	1.78882e+07	1.40247e+07	1.58017e+07	3.13129e+06	7.58698e+06	1.86873e+07	1.45776e+07	2.72621e+07	1.31344e+07	8.16845e+06	1.18634e+07	1.83692e+07	4.65769e+06	1.37623e+07	4.5538e+06	1.90935e+07	1.77964e+07	1.56369e+07	6.4471e+06	1.88408e+07	1.53e+07	2.03984e+07	1.20352e+07	1.4635e+07	3.118e+07	1.4494e+07	1.86133e+07
Com_234_neg	FAHFA 16:1/18:3	C34 H58 O4	530.432	9.832	529.425	--	--	--		Pre-treatment	yellow	1.14922e+06	2.60314e+06	5.50315e+06	1.20365e+07	1.38236e+07	2.67453e+06	6.5062e+06	4.54171e+06	2.76718e+07	4.27122e+06	2.3995e+06	8.2527e+06	6.16563e+06	771623	1.29962e+06	1.35774e+06	1.41056e+07	4.1597e+06	1.29696e+07	6.36609e+06	8.67826e+06	1.18829e+06	1.54278e+07	5.32063e+06	2.4428e+06	998090	1.00328e+07	4.81038e+06	378317	2.31609e+06	1.93643e+07	1.91669e+07	1.94425e+07	5.73385e+06	4.87414e+06	2.13011e+07	2.63243e+06	1.16898e+06
Com_234_pos	PC 18:2_20:5	C46 H78 N O8 P	803.539	10.699	804.547	--	--	LMGP01011938			red	1.27913e+07	4.17307e+07	7.03524e+07	9.54772e+07	8.36758e+07	4.88848e+07	1.07807e+08	3.033e+07	3.31519e+07	6.03059e+06	4.45099e+06	3.56893e+06	664288	4.19072e+06	4.70761e+06	4.04068e+06	1.34052e+07	9.05484e+06	3.12765e+07	8.04848e+06	1.65623e+07	6.10219e+06	2.8086e+06	7.63238e+06	9.16543e+06	3.28555e+06	3.35448e+07	9.52352e+06	4.38479e+06	2.90924e+07	3.89283e+07	2.56999e+07	2.25062e+07	8.59742e+06	2.47604e+07	1.7944e+07	1.40446e+07	1.26288e+07
Com_235_neg	ST 24:1;O2;G	C26 H43 N O4	433.32	8.168	432.312	--	--	--			grey	135348	135608	138171	136547	127316	134810	143117	145039	156481	155698	154630	154366	162473	165831	2.81758e+06	6.72883e+06	3.015e+07	3.60076e+06	160926	216589	151475	128794	550807	8.07318e+06	1.49476e+07	334406	1.12589e+06	70604.1	66272.5	57794.1	56014.9	53198	59737.1	62030.7	70106.2	76353.3	83080.6	696383
Com_235_pos	DLK	C16 H30 N4 O6	374.216	3.913	188.115	--	--	--			brown	148541	177583	150086	148132	165039	142280	144930	140152	143330	152429	151946	147163	132134	117521	110457	108861	118663	114399	125364	109312	118883	111240	167411	121539	112454	115977	117280	122256	156751	125639	132190	139912	157590	2.14066e+06	166611	153900	140728	138717
Com_236_neg	Deoxyribose 5-Phosphate	C5 H11 O7 P	214.025	1.274	213.017	C07588	HMDB0001031	--			turquoise	5.20725e+06	4.5064e+06	7.82299e+06	7.34621e+06	3.43797e+06	5.9152e+06	5.50017e+06	6.58416e+06	6.52472e+06	7.28891e+06	4.68786e+06	2.53535e+06	4.93102e+06	5.78559e+06	5.09325e+06	6.0138e+06	3.67348e+06	5.33788e+06	6.68989e+06	2.79187e+06	4.02245e+06	2.98898e+06	4.37774e+06	3.44483e+06	5.40432e+06	8.29752e+06	7.31018e+06	5.0489e+06	3.19748e+06	4.45325e+06	5.38735e+06	3.57831e+06	6.05847e+06	6.5107e+06	2.95524e+06	4.25662e+06	6.15267e+06	6.05517e+06
Com_236_pos	SM 9:1;2O/30:7	C44 H75 N2 O6 P	758.538	9.132	776.572	--	--	--			blue	131136	147441	197137	192913	443541	169501	172705	259815	139998	314973	193783	795979	174435	175090	137675	138175	104102	153256	109188	5.60917e+06	112622	273185	115427	142303	104119	148069	123520	155638	194020	167982	109936	125126	140191	198267	155890	216802	181885	182952
Com_237_neg	Dimetghyl 4-Hydroxyisophthalate	C10 H10 O5	210.053	5.569	209.046	--	--	--			grey	866761	884970	941469	922006	880062	1.12062e+06	957288	770974	866954	6.92501e+06	7.15181e+06	6.55182e+06	985844	967091	4.5747e+06	4.22192e+06	841164	741504	1.13624e+06	1.20371e+06	946544	1.09544e+06	993366	8.51049e+06	807749	659910	644448	862072	1.12215e+07	714592	621176	3.3622e+06	748894	1.40313e+07	6.93912e+06	6.21557e+06	6.36493e+06	5.37971e+06
Com_237_pos	SM 8:1;2O/29:0	C42 H85 N2 O6 P	744.614	9.955	745.621	--	--	--			grey	1.59797e+07	1.57586e+07	1.78974e+07	2.03072e+07	2.93483e+07	2.60181e+07	2.93427e+07	2.27748e+07	2.34394e+07	1.78876e+07	1.53148e+07	1.45311e+07	1.70664e+07	1.06688e+07	1.74772e+07	1.93299e+07	1.21414e+07	3.16124e+07	3.55118e+07	3.15469e+07	3.4615e+07	2.55964e+07	2.05419e+07	3.35931e+07	1.60319e+07	1.16216e+07	2.54985e+07	2.04993e+07	1.68079e+07	7.11542e+06	1.29132e+07	1.30664e+07	1.68095e+07	1.67874e+07	1.63066e+07	1.83947e+07	2.64343e+07	3.00825e+07
Com_238_neg	(±)12(13)-DiHOME	C18 H34 O4	314.246	7.443	313.239	--	--	--			grey	2.33476e+06	1.16956e+06	1.19871e+07	2.52162e+06	978435	1.02719e+06	1.60502e+06	1.05336e+06	2.72663e+06	1.0531e+06	1.61327e+06	1.19373e+06	3.09563e+06	3.10081e+06	3.5349e+06	885526	1.19737e+06	916469	1.17892e+06	1.99224e+06	4.45059e+06	3.75995e+06	2.80238e+06	1.31128e+06	1.8273e+06	2.51914e+06	2.23041e+06	2.97667e+06	1.22977e+06	752847	1.2539e+06	1.38304e+06	1.39242e+06	1.97727e+06	1.69929e+06	1.06398e+06	5.47407e+06	1.76199e+06
Com_238_pos	LPC 17:1-SN1	C25 H50 N O7 P	507.333	9.761	508.34	--	--	--			blue	3.06592e+07	1.46513e+07	4.27891e+07	3.75914e+07	2.45505e+07	4.55252e+06	2.03912e+07	2.41015e+07	4.24739e+06	7.42009e+06	3.0659e+07	2.61206e+07	9.34843e+06	2.88485e+07	1.66596e+07	2.39066e+07	7.97838e+06	4.06157e+07	1.17669e+07	4.80163e+06	1.32911e+07	2.71726e+07	1.09807e+07	1.92462e+07	1.40556e+07	5.60312e+06	9.20467e+06	2.47623e+07	2.56458e+07	1.47995e+07	7.71793e+06	1.10744e+07	9.01673e+06	1.38268e+07	1.43136e+07	1.84162e+07	1.64135e+07	1.97786e+07
Com_239_neg	Decanoic acid	C10 H20 O2	172.147	6.515	171.139	C01571	HMDB0000513	LMFA01010010	KD		green	1.31073e+06	3.4883e+06	2.62284e+06	7.37547e+06	2.75419e+06	7.28169e+06	9.66621e+06	2.62212e+06	5.67083e+06	3.80303e+06	3.12941e+06	3.02346e+06	2.13026e+06	990199	696330	1.49101e+06	2.47367e+06	3.00258e+06	5.86768e+06	3.05527e+06	5.65682e+06	1.3934e+07	5.91225e+06	8.00546e+06	4.44957e+06	998065	3.28055e+06	3.42457e+06	1.64625e+06	3.65574e+06	2.49735e+06	3.52569e+06	6.54975e+06	1.14476e+07	3.33115e+06	9.22654e+06	1.45624e+06	2.43965e+06
Com_239_pos	PC 16:1_17:2	C41 H76 N O8 P	741.528	10.14	742.535	--	--	LMGP01011558			turquoise	7.8198e+06	6.63949e+06	6.56079e+06	6.57985e+06	8.32313e+06	7.24239e+06	7.50823e+06	5.87257e+06	6.65071e+06	5.89616e+06	5.91918e+06	6.14349e+06	3.8526e+06	5.21406e+06	6.28446e+06	4.80421e+06	5.30823e+06	5.1338e+06	3.63988e+06	5.79522e+06	3.72043e+06	4.16359e+06	4.70328e+06	6.3541e+06	5.82903e+06	4.47863e+06	5.84813e+06	5.48162e+06	4.92845e+06	2.77826e+06	3.74197e+06	5.87604e+06	7.34521e+06	6.74346e+06	5.08587e+06	5.87655e+06	5.82711e+06	5.51633e+06
Com_240_neg	S-Sulfo-L-cysteine	C3 H7 N O5 S2	200.977	1.29	199.97	C05824	HMDB0000731	--			brown	1.85986e+06	2.96996e+06	1.39976e+06	1.10178e+06	2.55092e+06	1.32848e+06	696071	848466	1.20202e+06	1.01142e+07	6.53391e+06	9.17507e+06	1.02602e+06	1.02235e+06	1.61524e+06	3.21238e+06	1.45742e+06	723109	1.59141e+06	641013	858355	999274	1.86603e+06	3.6127e+06	652526	652422	662480	796673	1.16864e+07	886065	881085	1.06716e+06	2.36241e+06	5.08416e+06	2.68602e+06	3.91051e+06	2.51364e+06	1.13381e+06
Com_240_pos	All-Trans-13,14-Dihydroretinol	C20 H32 O	288.245	7.486	271.242	C15492	HMDB0011618	LMPR01090047			grey	1.29958e+06	1.43986e+06	1.2087e+06	1.03359e+06	216363	383159	2.09353e+06	1.238e+06	1.15654e+06	853427	2.11212e+06	1.24891e+06	811239	952024	624361	2.07493e+06	2.06031e+06	1.78631e+06	342548	400735	272127	2.01575e+06	1.19173e+06	399998	480228	151956	483442	1.70324e+06	481349	937671	296599	352802	1.46507e+06	618620	1.73848e+06	1.10726e+06	2.17657e+06	930799
Com_241_neg	PS 18:0_18:2	C42 H78 N O10 P	787.538	11.288	786.531	--	--	LMGP03010876			yellow	441583	493210	522253	481499	381101	365833	434965	370922	570994	424170	375153	449787	416823	298581	313117	344075	1.20617e+06	440073	486165	808450	952563	607000	842162	597718	683130	573676	834851	601669	568152	636167	791035	794873	858565	506447	1.10068e+06	514785	607213	496722
Com_241_pos	PC O-18:3	C26 H48 N O7 P	517.317	8.582	518.324	--	--	--		Post-treatment	blue	9.24071e+06	5.85905e+06	1.63891e+07	8.65555e+06	4.88386e+06	5.03552e+06	4.99367e+06	4.30882e+06	834070	5.92247e+06	5.68317e+06	2.55398e+06	2.73627e+06	1.41322e+07	9.23285e+06	7.05465e+06	1.50492e+06	1.21057e+07	2.26679e+06	3.99001e+06	2.25797e+06	5.15958e+06	1.80442e+06	11177185	1.65123e+06	8.9131e+06	1.24548e+06	9.76443e+06	1.21818e+07	6.58562e+06	1.08204e+06	1.44239e+06	3.69893e+06	3.91611e+06	3.8974e+06	8.98669e+06	8.33896e+06	7.98483e+06
Com_242_neg	Kynurenine	C10 H12 N2 O3	208.085	4.732	207.078	C01718	HMDB0000684	--			brown	3.79972e+06	6.77222e+06	7.30813e+06	8.20606e+06	3.98666e+06	3.93701e+06	3.95789e+06	3.16698e+06	4.46864e+06	1.55045e+07	7.42155e+06	6.40341e+06	5.25612e+06	3.11489e+06	3.88375e+06	4.95648e+06	3.01978e+06	3.96831e+06	8.3788e+06	4.44155e+06	2.80935e+06	2.54916e+06	1.12846e+07	2.83277e+06	5.176e+06	3.63666e+06	7.4494e+06	4.65529e+06	1.74949e+07	8.08635e+06	8.63005e+06	3.70134e+06	7.87759e+06	3.57188e+06	4.61643e+06	1.31388e+07	9.09203e+06	9.01872e+06
Com_242_pos	5-(4-{[3-(trifluoromethyl)phenoxy]methyl}phenyl)-1,2,4-thiadiazole	C16 H11 F3 N2 O S	336.054	6.972	337.062	--	--	--	KD		brown	7.75248e+06	1.61219e+07	8.55256e+06	7.74103e+06	1.7751e+07	7.57861e+06	7.18521e+06	7.03557e+06	6.95312e+06	1.20155e+07	1.12437e+07	9.04883e+06	7.93787e+06	1.17182e+07	7.30314e+06	6.04104e+06	1.14986e+07	8.11849e+06	1.27787e+07	7.85882e+06	1.12366e+07	9.86111e+06	8.58861e+06	1.36863e+07	6.81144e+06	6.52754e+06	6.14257e+06	5.50827e+06	1.79105e+07	7.69902e+06	5.70644e+06	1.00481e+07	1.41166e+07	2.85932e+07	2.0201e+07	1.71526e+07	1.24189e+07	7.35617e+06
Com_243_neg	PA 8:0_10:0	C21 H41 O8 P	452.254	9.698	451.247	--	--	--			blue	342010	372284	373255	291022	301278	287561	292100	285069	233618	257699	253121	220222	214241	251265	218395	219908	182222	241535	180045	381576	343188	337217	280453	347222	264939	324122	231204	280548	320334	241799	186136	183369	210832	199110	209930	224825	225303	205291
Com_243_pos	DL-α-Aminocaprylic acid	C8 H17 N O2	159.126	5.643	160.133		HMDB0000991	--			turquoise	8.4462e+06	2.22106e+07	2.18673e+07	9.89414e+06	4.54844e+06	1.05472e+07	5.68462e+06	1.41146e+07	1.46008e+07	1.16887e+07	1.05994e+07	10344605	6.49368e+06	1.5576e+07	2.1194e+07	1.36928e+07	7.08673e+06	6.86557e+06	9.5577e+06	1.44068e+07	1.01988e+07	1.68802e+07	9.51578e+06	4.12566e+06	1.10946e+07	4.47557e+06	8.24226e+06	1.65604e+07	9.38991e+06	1.37205e+07	9.36687e+06	8.88124e+06	1.32748e+07	1.58714e+07	1.36203e+07	1.66177e+07	1.01259e+07	1.71946e+07
Com_244_neg	Lysopc 16:1	C24 H48 N O7 P	493.317	9.351	492.31	--	--	--		Post-treatment	blue	7.00938e+06	2.34984e+06	8.4723e+06	6.81028e+06	3.95941e+06	2.77233e+06	3.35168e+06	3.11894e+06	418403	1.73495e+06	4.0073e+06	2.14517e+06	1.36793e+06	6.50343e+06	3.59204e+06	3.13329e+06	666720	5.78088e+06	802223	3.59005e+06	1.86433e+06	5.15716e+06	1.96968e+06	6.09782e+06	1.46684e+06	8.23447e+06	1.5142e+06	6.0692e+06	7.73562e+06	3.62295e+06	1.2965e+06	2.37178e+06	1.11817e+06	1.88161e+06	2.94299e+06	3.9932e+06	3.22491e+06	3.98107e+06
Com_244_pos	CAR 13:0	C20 H40 N O4	357.288	7.289	358.295	--	--	--			green	9.67427e+06	361145	3.76386e+06	4.39149e+06	1.48652e+06	1.63276e+06	2.93242e+06	4.1222e+06	1.67346e+06	1.20038e+07	1.52053e+07	5.81308e+06	2.57239e+06	5.25327e+06	956672	1.6301e+06	1.16624e+06	1.11816e+06	2.81698e+06	2.2997e+06	3.55522e+06	2.96269e+06	9.19678e+06	3.80029e+06	3.08695e+06	2.0761e+06	7.24611e+06	3.8041e+06	2.33391e+06	1.57402e+06	8.84026e+06	7.80556e+06	1.00946e+07	3.23719e+06	3.22501e+06	2.98406e+06	3.15529e+06	3.87175e+06
Com_245_neg	Calcitriol	C27 H44 O3	416.33	9.815	415.323	C01673	HMDB0001903	--			yellow	6.51093e+06	8.86828e+06	6.57725e+06	4.69319e+06	6.75267e+06	8.3609e+06	1.26977e+07	7.09982e+06	9.26064e+06	4.06694e+06	2.39002e+06	1.13113e+07	6.20954e+06	4.24837e+06	4.35585e+06	3.15322e+06	8.09868e+06	3.58864e+06	1.5e+07	1.76153e+07	1.74069e+07	7.02132e+06	2.68706e+07	1.09132e+07	1.05577e+07	6.40705e+06	1.55446e+07	5.34767e+06	1.26974e+07	1.31779e+07	1.74293e+07	1.22504e+07	1.13671e+07	1.15353e+07	2.45346e+07	1.00418e+07	7.18116e+06	4.8626e+06
Com_245_pos	2-(2-thienyl)-4H-chromen-4-one	C13 H8 O2 S	228.022	2.255	229.029	--	--	--		Pre-treatment	green	1.39715e+06	1.97425e+06	1.36857e+06	1.31284e+06	1.76833e+06	1.26503e+06	1.16537e+06	1.20178e+06	1.44745e+06	1.54186e+06	1.54826e+06	1.45671e+06	1.38573e+06	1.26355e+06	1.0784e+06	1.04352e+06	2.28859e+07	1.04053e+06	3.13027e+07	1.67943e+06	4.24175e+07	1.15271e+06	1.75131e+06	1.42202e+06	1.07195e+06	1.03055e+06	1.65609e+07	1.08474e+06	2.02893e+06	8.58108e+06	2.02241e+07	3.99809e+07	8.84855e+06	3.51126e+06	6.71042e+06	5.31154e+06	1.45825e+06	1.2801e+06
Com_246_neg	Cer 18:1;2O/22:0	C40 H79 N O3	667.613	10.434	666.606	--	--	--			grey	9.27207e+06	5.47023e+06	4.18721e+06	2.67087e+06	1.3225e+06	1.36008e+06	2.47819e+06	865081	1.33892e+06	2.91643e+06	4.67955e+06	3.36358e+06	3.66567e+06	3.2328e+06	2.69242e+06	2.78796e+06	1.65094e+06	1.51657e+06	1.62488e+06	1.97237e+06	1.72696e+06	1.38979e+06	1.37799e+06	1.05211e+06	977366	1.31167e+06	1.44873e+06	1.62248e+06	1.62082e+06	836358	675226	437859	315184	188009	502738	926001	2.0541e+06	1.54491e+06
Com_246_pos	D-Ala-D-Ala	C6 H12 N2 O3	160.085	1.36	161.092	C00993	HMDB0244385	--			grey	5.42943e+06	4.48653e+06	5.24257e+06	4.17085e+06	3.14032e+06	2.9452e+06	2.88889e+06	2.76622e+06	2.65049e+06	2.07243e+07	1.65571e+07	1.36392e+07	5.82564e+06	3.68122e+06	1.25777e+07	1.14831e+07	3.72831e+06	4.72345e+06	3.65427e+06	3.21904e+06	2.75077e+06	3.00756e+06	3.36531e+06	1.53991e+07	3.78408e+06	3.29944e+06	3.3162e+06	3.56045e+06	2.54179e+07	3.84208e+06	3.43217e+06	5.42424e+06	5.0334e+06	1.02696e+07	6.63521e+06	9.588e+06	2.02831e+07	1.271e+07
Com_247_neg	Aflatoxin G1	C17 H12 O7	328.062	7.027	327.055	C16755	HMDB0030479	--			pink	192636	1.31871e+06	185916	195993	154317	165869	166302	155776	240030	188558	201155	204148	201149	184450	191169	205506	215950	181624	207346	284016	248090	223553	253591	181926	156681	172294	200597	163379	213141	178949	400976	165944	182168	192992	190183	181071	171397	175055
Com_247_pos	2-Oxindole	C8 H7 N O	133.053	5.663	134.06		HMDB0244886	--			turquoise	1.03031e+07	1.00061e+07	1.02173e+07	1.04756e+07	9.94439e+06	9.77918e+06	1.02093e+07	1.03759e+07	1.1472e+07	9.98197e+06	9.99294e+06	1.04155e+07	5.77096e+06	4.73703e+06	7.13179e+06	6.4187e+06	7.3924e+06	7.05384e+06	6.19128e+06	6.02184e+06	6.76851e+06	6.01465e+06	6.96602e+06	6.0778e+06	5.65385e+06	5.74071e+06	7.43716e+06	8.12579e+06	6.03956e+06	5.77162e+06	6.08059e+06	9.99271e+06	6.43431e+06	6.08488e+06	1.01762e+07	5.99606e+06	6.24453e+06	8.73521e+06
Com_248_neg	LPA 22:6	C25 H39 O7 P	482.244	9.5	481.237	--	--	LMGP10050019	nKD		turquoise	3.187e+06	2.45245e+06	2.25858e+06	1.74569e+06	2.14752e+06	1.55026e+06	2.96591e+06	2.57345e+06	1.20024e+06	2.56726e+06	3.00505e+06	2.63191e+06	777264	3.31755e+06	854661	1.88393e+06	1.15626e+06	1.82782e+06	1.24603e+06	1.86781e+06	2.27877e+06	2.48909e+06	3.13991e+06	1.44336e+06	886001	1.58113e+06	1.5812e+06	2.45421e+06	4.54385e+06	3.3324e+06	3.08477e+06	3.27104e+06	1.24182e+06	1.15218e+06	1.14616e+06	3.91042e+06	811024	1.37143e+06
Com_248_pos	PS 20:2_20:2	C46 H82 N O10 P	839.565	9.189	840.573	--	--	--			blue	1.29098e+07	1.3471e+07	19655438	1.79035e+07	1.5135e+07	1.4813e+07	1.38409e+07	1.2061e+07	7.43717e+06	1.10858e+07	1.3974e+07	1.49391e+07	1.13939e+07	1.70421e+07	1.34417e+07	1.43405e+07	7.83081e+06	1.41948e+07	1.03053e+07	1.11107e+07	1.25098e+07	1.5153e+07	8.54594e+06	1.31778e+07	1.03526e+07	1.65527e+07	1.08817e+07	1.48222e+07	1.41744e+07	1.09754e+07	7.75492e+06	8.34578e+06	1.05157e+07	1.08404e+07	1.07048e+07	1.36898e+07	1.43367e+07	1.35275e+07
Com_249_neg	3-Hydroxydecanoic acid	C10 H20 O3	188.142	6.226	187.134		HMDB0010725	--			green	2.99084e+06	3.83259e+06	3.53527e+06	3.42485e+06	3.07633e+06	3.15678e+06	3.22862e+06	3.166e+06	3.19164e+06	3.49538e+06	3.50078e+06	2.98647e+06	2.76626e+06	2.48459e+06	2.24826e+06	2.87968e+06	2.90737e+06	2.6199e+06	2.92553e+06	3.51169e+06	3.40474e+06	3.63456e+06	3.92145e+06	3.9908e+06	3.30999e+06	2.94774e+06	3.24734e+06	2.87656e+06	3.13623e+06	3.3481e+06	2.92165e+06	3.47062e+06	3.74134e+06	4.27264e+06	3.48896e+06	4.17787e+06	2.6875e+06	2.62302e+06
Com_249_pos	α-Hydroxymidazolam	C18 H13 Cl F N3 O	341.073	6.013	342.08		HMDB0061089	--	nKD		turquoise	5453.46	5292.24	5320.51	5819.85	6071.5	5135.53	5515.24	5717.98	5207.22	5003.85	4984.4	5527.14	4498.31	4464.94	4554.97	3976.49	4628.11	4699.07	5003.75	3991.01	4494.21	4376.72	5015.06	4521.98	4461.36	4816.72	4752.54	4657.03	4895.12	4702.85	4693.07	4666.72	5195.75	5534.57	4869.43	5339.48	5268.97	5441.58
Com_250_neg	Trolox	C14 H18 O4	250.119	6.483	249.112		HMDB0038804	--			turquoise	429983	506589	434416	418204	416489	408936	421672	416897	513036	474870	465251	448376	420483	401540	433615	405917	392389	385140	391466	613650	561225	537540	816484	446754	418633	460335	1.05873e+06	459607	482794	687402	519933	2.26826e+06	2.15075e+06	467678	579905	654979	428636	381048
Com_250_pos	3-Methoxycinnamic acid	C10 H10 O3	160.052	5.871	161.06	--	--	--			turquoise	1.8751e+07	1.791e+07	2.08429e+07	1.92221e+07	1.93201e+07	1.90044e+07	1.92443e+07	1.813e+07	1.774e+07	1.5788e+07	1.43745e+07	1.37089e+07	2.99331e+07	1.61649e+07	1.69921e+07	1.01223e+07	1.60073e+07	1.67583e+07	1.73926e+07	1.76318e+07	2.07879e+07	2.74805e+07	2.36153e+07	1.75557e+07	1.73506e+07	1.68871e+07	1.76045e+07	1.74627e+07	1.63097e+07	1.76598e+07	1.80744e+07	1.82694e+07	1.77102e+07	1.73016e+07	1.70826e+07	1.71297e+07	1.77095e+07	1.76379e+07
Com_251_neg	FAHFA 18:2/8:0	C26 H46 O4	422.341	10.636	421.333	--	--	--			yellow	4.30371e+06	8.00616e+06	4.92003e+06	8.64681e+06	7.68705e+06	7.7975e+06	6.80131e+06	4.33115e+06	8.74158e+06	1.91364e+07	5.46656e+06	5.58562e+06	6.31839e+06	4.9752e+06	6.77803e+06	5.06592e+06	6.35098e+06	5.58583e+06	1.12589e+07	1.42019e+07	1.99553e+07	1.08591e+07	1.2854e+07	9.1044e+06	5.46948e+06	3.30995e+06	7.36704e+06	4.78635e+06	9.84892e+06	9.40127e+06	6.01731e+06	4.36643e+06	1.80779e+07	1.19023e+07	1.83782e+07	1.51518e+07	1.14643e+07	8.5616e+06
Com_251_pos	Cefotaxime	C16 H17 N5 O7 S2	455.057	5.262	456.065	C06885	HMDB0014636	--			grey	346325	400232	426014	347990	382030	337380	349692	378127	305215	376087	400552	322688	346150	324649	266007	284637	267483	375492	351810	324036	343791	359080	311830	343918	324063	435423	358517	361318	338350	329841	310634	230907	368401	314019	275193	241953	272188	296213
Com_252_neg	Capryloylglycine	C10 H19 N O3	201.137	6.297	200.13	C01103	HMDB0000832	--			turquoise	997335	2.88867e+06	3.65397e+06	1.99398e+06	689108	1.25509e+06	965893	2.29102e+06	1.19461e+06	815760	1.66713e+06	1.1412e+06	799851	1.09543e+06	1.78525e+06	1.99301e+06	753685	1.29321e+06	1.64009e+06	3.01419e+06	1.14672e+06	2.53457e+06	3.63271e+06	587680	2.68715e+06	678515	1.04954e+06	3.8349e+06	4.37148e+06	4.06944e+06	1.64631e+06	1.63365e+06	1.44537e+06	1.15031e+06	1.83748e+06	2.02756e+06	1.48062e+06	4.40805e+06
Com_252_pos	4-Methylaminoantipyrine	C12 H15 N3 O	217.121	5.04	218.128		HMDB0013839	--			turquoise	88936.1	103391	88064.8	93500.4	97805.3	87780.3	87113.7	85709.5	1.64188e+07	88646	83667.9	116380	70789.1	64924.6	61061.8	65243.5	64600.1	65058	98423	62728.1	66406.7	62471.2	66105.8	63207.5	65241.7	60448.2	64540.6	68077.2	71314.5	65600.5	67054.1	66546	77878.6	83239.2	72415.5	64289.1	65326	63685.7
Com_253_neg	4-Butylresorcinol	C10 H14 O2	166.1	6.845	165.092	--	--	--			green	924329	1.34823e+06	3.31345e+06	1.34439e+06	1.81078e+06	1.70986e+06	2.17648e+06	2.14425e+06	1.55649e+06	4.50769e+06	3.30778e+06	2.88359e+06	3.12414e+06	1.2182e+06	1.53321e+06	1.5991e+06	3.52907e+06	1.15473e+06	2.6448e+06	2.45681e+06	2.189e+06	1.07506e+06	2.52491e+06	725878	3.30859e+06	540237	2.61109e+06	1.83077e+06	3.38373e+06	1.47939e+07	2.01462e+06	3.01613e+06	7.56829e+06	3.47544e+06	4.93769e+06	1.47895e+07	2.64195e+06	3.65255e+06
Com_253_pos	2-(tert-butyl)-1,3-thiazolane-4-carboxylic acid	C8 H15 N O2 S	189.082	5.496	190.09	--	--	--			grey	1.3927e+07	1.34188e+07	1.85979e+07	1.45814e+07	1.13411e+07	7.1548e+06	1.60103e+07	1.4743e+07	1.46362e+07	1.64398e+07	9.27033e+06	1.54371e+07	2.33318e+07	1.36248e+07	1.15597e+07	1.32242e+07	2.01465e+07	1.90979e+07	1.7747e+07	1.71788e+07	2.58013e+07	1.43916e+07	2.47032e+07	2.25751e+07	1.5789e+07	1.91099e+07	2.03504e+07	1.60688e+07	1.81228e+07	1.99087e+07	1.5717e+07	1.09734e+07	1.91832e+07	1.2063e+07	1.72447e+07	1.48713e+07	2.20432e+07	1.71592e+07
Com_254_neg	2-Hydroxymyristic acid	C14 H28 O3	244.204	7.399	243.197		HMDB0002261	LMFA01050484			yellow	3.51451e+06	3.29598e+06	4.26716e+06	4.96554e+06	3.62959e+06	3.77511e+06	3.44767e+06	3.5577e+06	3.54415e+06	4.30523e+06	4.51035e+06	5.68969e+06	3.06509e+06	3.0801e+06	2.63865e+06	3.03581e+06	4.4178e+06	3.84268e+06	4.54678e+06	4.49952e+06	9.43539e+06	4.73978e+06	4.94175e+06	5.03827e+06	5.45879e+06	4.79583e+06	8.00167e+06	4.96828e+06	6.36994e+06	5.57052e+06	4.09838e+06	1.14523e+07	2.29599e+07	4.96437e+06	5.19852e+06	7.65404e+06	3.83759e+06	3.91316e+06
Com_254_pos	PC O-40:9	C48 H80 N O7 P	813.564	10.103	814.572	--	--	--			yellow	1.45396e+07	1.33084e+07	8.74789e+06	1.33511e+07	5.29581e+06	6.32602e+06	3.78849e+06	1.1116e+07	1.37762e+07	5.95498e+06	6.11351e+06	1.37626e+07	3.99768e+06	1.64401e+07	2.17826e+07	2.16176e+07	3.08098e+07	1.78988e+07	1.86054e+07	2.9346e+07	2.95257e+07	2.32373e+07	4.39139e+07	3.96944e+07	2.73885e+07	2.33557e+07	3.03363e+07	1.77147e+07	2.38694e+07	1.97266e+07	1.98805e+07	1.999e+07	1.41661e+07	1.01883e+07	2.7083e+07	1.55746e+07	1.30768e+07	1.95092e+07
Com_255_neg	Prostaglandin D3	C20 H30 O5	332.2	7.158	331.192	C13802	HMDB0003034	LMFA03010142			grey	4.9459e+06	969713	173952	243515	800666	313398	173800	3.32892e+06	200192	320707	178221	306233	164861	161168	155909	158113	308086	143116	1.33189e+06	1.03823e+06	188086	185335	2.04995e+06	287151	156744	154326	772035	482777	153225	137092	154749	136834	137567	459872	373770	141517	3.41495e+06	2.62886e+06
Com_255_pos	Choline bitartrate	C9 H19 N O7	253.117	1.711	254.124	C00919	HMDB0250194	--			brown	3.20804e+06	2.99959e+06	1.81694e+06	1.70363e+06	2.65461e+06	1.77044e+06	1.57848e+06	1.5654e+06	1.95577e+06	2.38596e+06	2.31249e+06	2.01236e+06	2.1692e+06	1.95086e+06	1.58405e+06	1.46414e+06	2.04772e+06	1.45491e+06	2.0471e+06	1.622e+06	1.9656e+06	1.74077e+06	8.69801e+06	2.17047e+06	1.43785e+06	1.55707e+06	1.41708e+06	1.4688e+06	3.20236e+06	1.55635e+06	1.91304e+06	1.96901e+06	2.66923e+06	5.56435e+06	3.27135e+06	2.70891e+06	2.30531e+06	1.89575e+06
Com_256_neg	LPI 16:1	C25 H47 O12 P	570.281	9.133	569.274	--	--	LMGP06050009			turquoise	2.73231e+06	526123	1.27323e+06	2.75383e+06	480633	5.00441e+06	725738	1.38901e+06	1.2723e+06	6.31347e+06	2.71043e+06	1.34866e+06	1.52214e+06	1.76236e+06	325135	714045	2.28888e+06	3.44933e+06	3.0458e+06	4.32995e+06	2.91869e+06	2.18728e+06	6.15504e+06	4.67788e+06	1.5876e+06	2.19479e+06	3.18012e+06	1.81179e+06	3.61578e+06	3.0019e+06	3.10406e+06	2.46772e+06	1.58833e+06	2.67895e+06	4.78609e+06	8.6339e+06	1.84536e+06	1.20459e+06
Com_256_pos	PC O-15:0	C23 H48 N O7 P	481.317	8.954	482.324	--	--	--			blue	1.52979e+07	4.07689e+06	2.3368e+07	1.61711e+07	1.10995e+07	8.86305e+06	9.20647e+06	1.09175e+07	1.10546e+06	3.10368e+06	1.27408e+07	9.65314e+06	4.75463e+06	1.37912e+07	8.24751e+06	1.12655e+07	5.46699e+06	2.60377e+07	6.8366e+06	1.03075e+07	6.55796e+06	1.51409e+07	4.39004e+06	9.84905e+06	4.0447e+06	2.4947e+07	5.22635e+06	1.66207e+07	7.93947e+06	5.27936e+06	4.70417e+06	4.52744e+06	4.61069e+06	7.43462e+06	6.99656e+06	6.65231e+06	9.92282e+06	1.26088e+07
Com_257_neg	PE O-16:1_20:3	C41 H76 N O7 P	725.538	10.04	724.531	--	--	--			grey	2.27812e+06	3.38608e+06	3.02051e+06	3.2431e+06	8.09456e+06	2.3505e+06	3.44645e+06	1.93434e+06	5.90445e+06	1.83836e+06	3.5567e+06	3.93413e+06	1.48746e+06	442677	2.69648e+06	2.17607e+06	2.47696e+06	682707	1.08219e+06	5.76384e+06	4.98174e+06	2.77055e+06	3.89665e+06	5.2835e+06	4.92039e+06	3.462e+06	1.38131e+06	1.65498e+06	946032	3.3396e+06	3.74758e+06	1.62986e+06	2.44175e+06	1.38273e+06	3.82842e+06	3.20839e+06	1.93661e+06	2.66326e+06
Com_257_pos	Linolelaidic Acid (C18:2N6T)	C18 H32 O2	280.24	10.367	281.247	--	--	--			turquoise	2.31473e+06	3.39903e+06	3.92327e+06	4.25177e+06	2.48863e+06	1.74548e+06	4.26414e+06	2.20492e+06	9.94834e+06	8.97654e+06	2.90629e+06	2.07681e+06	4.20096e+06	2.70377e+06	2.98824e+06	2.84803e+06	4.42742e+06	4.98496e+06	4.93629e+06	3.81357e+06	7.25613e+06	4.54746e+06	7.13915e+06	3.87903e+06	5.51326e+06	4.66717e+06	3.87934e+06	4.20289e+06	4.54212e+06	4.73998e+06	3.84703e+06	3.70389e+06	6.91326e+06	9.71939e+06	8.57273e+06	8.52559e+06	4.59921e+06	4.27438e+06
Com_258_neg	Isophorone	C9 H14 O	138.105	0.403	137.097	C14743	HMDB0031195	--			grey	8.67642e+06	8.08156e+06	8.12932e+06	6.56793e+06	1.01889e+07	7.21281e+06	6.35014e+06	6.26616e+06	5.82777e+06	7.28186e+06	6.76587e+06	1.0529e+07	7.48162e+06	7.75348e+06	7.7165e+06	7.35142e+06	5.72573e+06	6.9221e+06	6.29879e+06	2.3139e+07	1.60407e+07	12161807	1.08473e+07	8.98197e+06	8.0221e+06	7.56602e+06	8.30645e+06	7.64325e+06	8.99237e+06	7.71191e+06	8.62162e+06	6.63587e+06	6.44108e+06	7.81975e+06	7.77093e+06	5.48669e+06	6.03485e+06	5.96581e+06
Com_258_pos	L-Ornithine	C5 H12 N2 O2	132.09	1.261	133.097	C00077	HMDB0000214	--		Post-treatment	blue	2.05947e+07	8.89282e+06	1.41695e+07	1.26657e+07	9.20411e+06	5.10449e+06	1.49169e+07	1.25493e+07	5.99368e+06	1.21322e+07	1.05129e+07	1.21144e+07	1.28485e+07	1.62835e+07	1.71646e+07	2.43086e+07	6.07392e+06	1.95371e+07	4.84311e+06	1.14742e+07	5.83778e+06	1.01711e+07	8.54653e+06	8.69277e+06	1.13872e+07	1.92643e+07	1.11127e+07	2.83118e+07	1.72719e+07	1.61087e+07	7.84846e+06	6.04547e+06	3.47019e+06	5.54594e+06	1.33696e+07	9.02451e+06	2.00508e+07	2.26099e+07
Com_259_neg	Allantoin	C4 H6 N4 O3	158.044	1.318	157.037	C01551	HMDB0000462	--			brown	5.14008e+06	8.59745e+06	4.28958e+06	3.78092e+06	7.52252e+06	3.99861e+06	3.66763e+06	3.47137e+06	4.96587e+06	6.48991e+06	7.14352e+06	5.08126e+06	6.15725e+06	8.41034e+06	5.11832e+06	4.45253e+06	5.58866e+06	3.37978e+06	5.98579e+06	3.76479e+06	5.02387e+06	4.71799e+06	5.07521e+06	6.20781e+06	3.65714e+06	3.75498e+06	9.30027e+06	3.51483e+06	8.03036e+06	3.59748e+06	7.23015e+06	5.07393e+06	7.51421e+06	1.2704e+07	9.26326e+06	7.20152e+06	6.55736e+06	5.16109e+06
Com_259_pos	Biliverdin	C33 H34 N4 O6	582.248	6.437	583.255	C00500	HMDB0001008	--			yellow	2.09445e+06	5.59109e+06	4.98138e+06	1.73196e+07	1.28809e+07	2.27128e+06	1.23682e+07	3.94338e+06	2.1814e+07	3.94452e+06	4.80366e+06	1.17103e+07	1.52542e+07	2.74738e+06	4.57514e+06	3.76093e+06	1.65352e+07	2.44171e+07	2.46483e+07	1.0713e+07	1.79232e+07	4.27828e+06	1.31166e+07	9.79358e+06	5.23377e+06	4.38559e+06	1.23579e+07	2.10114e+06	9.26743e+06	6.55007e+06	1.57438e+07	1.60279e+07	2.50995e+07	1.54215e+07	1.51082e+07	1.64026e+07	5.43451e+06	6.5592e+06
Com_260_neg	L-Ascorbate	C6 H8 O6	176.032	1.372	175.025	C00072	HMDB0000044	--			brown	937894	1.85977e+06	970005	1.00531e+06	1.19155e+06	16673858	942702	873747	1.23131e+06	2.83106e+06	1.30034e+06	2.30117e+06	1.42962e+06	1.36194e+06	1.19312e+06	1.13923e+06	1.24055e+06	892636	1.18999e+06	854263	1.06496e+06	891049	942432	1.37452e+06	854463	885604	791907	768354	1.639e+06	1.02648e+06	1.0783e+06	1.09681e+06	1.53027e+06	1.93473e+06	1.92491e+06	1.72753e+06	1.25308e+06	1.47081e+06
Com_260_pos	PC O-36:2	C44 H86 N O7 P	771.613	11.187	772.62	--	--	LMGP01020263			grey	1.17536e+07	1.05977e+07	9.38544e+06	3.57307e+06	5.98094e+06	5.23317e+06	7.22487e+06	3.21249e+06	1.01571e+07	2.9405e+07	2.54042e+07	6.60929e+07	9.43106e+07	1.33611e+07	2.17912e+08	1.43168e+08	7.29088e+07	5.45708e+07	8.03084e+06	7.05643e+06	7.82324e+06	5.74843e+06	2.97143e+06	7.49007e+06	7.11929e+06	8.24252e+06	1.06639e+07	1.25393e+07	1.1545e+07	1.41956e+07	8.28893e+06	1.47284e+07	7.25868e+06	5.5077e+06	1.5022e+07	8.88378e+06	1.02281e+07	9.77474e+06
Com_261_neg	Cynaropicrin	C19 H22 O6	392.146	5.565	437.144	C09385	HMDB0036423	--	nKD		turquoise	50301.4	58138.4	53070.8	69159.3	51183.1	46546.7	47702.1	48553.7	48098.7	45829.8	49112.9	45545	45706	55501.8	45322.7	42484.6	47137.1	52887.3	47818.9	75691.2	82614.4	69115.3	86813.6	69248.7	79534.3	72660.3	92504.3	81811.4	82647	78679.3	74833.1	70453.7	78344.8	73980	82029.6	90118.2	64496.4	80458.8
Com_261_pos	Lysine Butyrate	C10 H22 N2 O4	234.158	1.31	235.165	--	--	--	KD		brown	6.82218e+06	8.82461e+06	1.16145e+06	846058	781213	395338	300232	1.43071e+06	339764	570240	2.21225e+06	4.00084e+06	561999	7.89821e+06	6.11619e+06	3.66851e+06	1.60579e+06	262837	2.5231e+06	1.22959e+07	3.3719e+06	2.89314e+06	1.11368e+06	374501	4.66096e+06	348730	7.92413e+06	4.52593e+06	1.11875e+07	8.86582e+06	2.19314e+06	1.16734e+06	683757	3.47896e+06	1.48047e+06	3.77023e+07	2.56574e+06	2.45172e+06
Com_262_neg	Delta-Tridecalactone	C13 H24 O2	212.178	7.462	211.171	--	--	--		Pre-treatment	green	370752	1.36666e+06	912078	453474	269432	244862	386848	439435	429493	7.54424e+06	749611	864518	1.2833e+06	194842	170576	177325	459204	134938	1.8904e+06	1.01484e+06	2.3596e+06	994350	1.57744e+06	196470	362373	162948	2.41898e+06	735269	3.9755e+06	2.46737e+06	718460	280685	3.58201e+06	282453	1.14318e+06	1.20732e+06	732664	393870
Com_262_pos	Cytisine	C11 H14 N2 O	190.114	5.786	191.121	C10763	--	--			red	20998.9	22319.3	20681.9	20553.9	20042.1	18861.2	17947.8	16903.1	17324.1	18825.4	17487.8	19070.4	15732.8	17186.8	13627.4	13116	14124.8	13065.1	13706.3	12522.4	13511.6	13153.2	15064.9	13051.2	12455.3	12576.8	14374.8	12646.7	1.2779e+06	13231.4	15504.1	13053.5	15066.2	15507.5	20706	13336.2	921018	331879
Com_263_neg	LPI 16:0	C25 H49 O12 P	572.297	10.129	571.29	--	--	LMGP06050002			blue	5.47823e+06	1.63991e+06	7.59479e+06	5.33895e+06	4.42665e+06	7.12458e+06	4.93143e+06	4.16511e+06	3.55605e+06	8.13019e+06	3.747e+06	3.96676e+06	3.06356e+06	7.19079e+06	3.62694e+06	4.37244e+06	5.80843e+06	1.66193e+07	9.45283e+06	1.08425e+07	1.418e+07	7.91376e+06	1.06269e+07	4.9464e+06	3.26914e+06	4.84607e+06	5.24709e+06	5.29079e+06	6.12077e+06	4.02927e+06	5.4332e+06	3.57521e+06	2.4147e+06	3.04807e+06	6.94737e+06	8.51141e+06	3.97574e+06	3.84324e+06
Com_263_pos	Homoarginine	C7 H16 N4 O2	188.127	1.269	189.134	C01924	HMDB0000670	--		Post-treatment	blue	1.25852e+07	6.88801e+06	1.55995e+07	1.75953e+07	1.0731e+07	5.56869e+06	1.26556e+07	1.1055e+07	2.59334e+06	4.14748e+06	4.11876e+06	2.53337e+06	5.95907e+06	1.79451e+07	1.2659e+07	1.75715e+07	4.40912e+06	2.54915e+07	2.77238e+06	8.26917e+06	5.3004e+06	1.33315e+07	6.09056e+06	1.40532e+07	9.02022e+06	1.14846e+07	3.73404e+06	2.47778e+07	1.47636e+07	1.1289e+07	5.89981e+06	1.29295e+07	8.21994e+06	7.38946e+06	8.97197e+06	1.16502e+07	7.35758e+06	2.2496e+07
Com_264_neg	Sebacic acid	C10 H18 O4	202.121	5.62	201.114	C08277	HMDB0000792	LMFA01170006			grey	5.62997e+06	8.06401e+06	1.2837e+07	5.81117e+06	3.98431e+06	4.49096e+06	4.34786e+06	4.01198e+06	5.33246e+06	4.77889e+06	5.13986e+06	6.68515e+06	5.67248e+06	8.40749e+06	1.03396e+07	4.56888e+06	4.7244e+06	3.76996e+06	5.0173e+06	5.13788e+06	7.26459e+06	4.94539e+06	5.90051e+06	4.81015e+06	5.62493e+06	4.73168e+06	4.87611e+06	4.02847e+06	6.55168e+06	6.44849e+06	5.83499e+06	7.21121e+06	1.11815e+07	4.77344e+06	7.37523e+06	9.15995e+06	7.84473e+06	5.0261e+06
Com_264_pos	CAR 10:2	C17 H30 N O4	311.209	6.075	312.217	--	--	--			green	2.70641e+06	4.6292e+06	1.45548e+07	9.92757e+06	5.71317e+06	1.21905e+07	1.42895e+07	6.1562e+06	7.50934e+06	1.49822e+07	11070643	1.07542e+07	1.0673e+07	4.60923e+06	6.65227e+06	6.19755e+06	5.66883e+06	5.67697e+06	1.16078e+07	7.51246e+06	7.6697e+06	9.87061e+06	1.40096e+07	9.34047e+06	8.12418e+06	2.22875e+06	7.61236e+06	6.16046e+06	1.162e+07	1.42914e+07	7.1456e+06	8.25406e+06	3.16734e+07	1.68637e+07	1.0651e+07	2.0468e+07	1.32764e+07	1.44529e+07
Com_265_neg	Docosanoic Acid	C22 H44 O2	340.335	11.385	339.327	C08281	HMDB0304269	LMFA01010022			black	7.69308e+06	7.70868e+06	4.0571e+06	2.16706e+06	3.75083e+06	1.18089e+07	3.84416e+06	3.87638e+06	2.09848e+06	8.01329e+06	6.00601e+06	1.45929e+07	5.44464e+06	4.91759e+06	3.80919e+06	6.81571e+06	5.09216e+06	1.67548e+07	9.20692e+06	1.52147e+07	6.00676e+06	5.20661e+06	5.55303e+06	4.35467e+06	1.96925e+07	1.01993e+07	2.61304e+07	1.78579e+07	1.1735e+07	1.76623e+07	2.06742e+07	1.089e+07	1.28845e+07	1.61038e+07	5.92525e+06	3.48921e+06	1.02023e+07	8.17069e+06
Com_265_pos	LPC 16:0-SN1	C24 H50 N O7 P	495.332	10.272	496.34	--	--	--			blue	1.02919e+07	8.31013e+06	1.67446e+07	1.509e+07	9.80944e+06	1.07274e+07	1.05538e+07	8.12033e+06	3.62394e+06	6.40717e+06	1.03629e+07	1.05162e+07	5.6812e+06	1.09766e+07	9.11153e+06	7.27186e+06	4.15268e+06	1.30522e+07	4.69123e+06	6.57468e+06	7.74192e+06	1.10042e+07	4.23866e+06	8.56262e+06	5.49588e+06	1.11088e+07	5.23459e+06	1.06579e+07	1.19742e+07	7.53827e+06	3.43789e+06	4.59229e+06	5.28308e+06	7.73785e+06	7.06695e+06	9.04372e+06	1.09711e+07	1.03635e+07
Com_266_neg	Cannabidiolic acid	C22 H30 O4	358.215	6.561	357.208	C10784	HMDB0249587	LMPK13120003			turquoise	187519	223398	186506	205770	210597	202895	204491	203509	233246	241123	219689	220518	212082	209884	192107	187288	205711	190893	193848	302245	264545	254255	278738	218395	205529	223318	235322	214386	219697	207434	236830	214189	235935	216199	199706	191850	194875	189511
Com_266_pos	ethyl 4-amino-2-(methylsulfanyl)-1,3-thiazole-5-carboxylate	C7 H10 N2 O2 S2	218.019	1.427	219.026	--	--	--			turquoise	1.34295e+07	1.1385e+07	1.50457e+07	1.12217e+07	5.38145e+06	1.01929e+07	1.20331e+07	1.36292e+07	1.4421e+07	2.01697e+07	1.36674e+07	6.55084e+06	1.08917e+07	1.28131e+07	1.33336e+07	1.63001e+07	9.36595e+06	1.21412e+07	1.29684e+07	1.38781e+07	1.52658e+07	1.09626e+07	1.27817e+07	1.24832e+07	1.30945e+07	1.46861e+07	1.52049e+07	1.15376e+07	6.43819e+06	1.17465e+07	1.06903e+07	8.06938e+06	9.71053e+06	3.4875e+06	1.1588e+07	9.33431e+06	1.27691e+07	1.3586e+07
Com_267_neg	N1-(4-chlorophenyl)-3-(1H-pyrrol-1-ylmethyl)piperidine-1-carboxamide	C17 H20 Cl N3 O	317.127	6.145	316.12	--	--	--			pink	478496	507964	484189	509139	475587	486980	491364	479593	649499	522086	489760	546681	570241	508049	479453	482662	483006	455772	509411	734220	798491	604299	852085	545032	507900	521563	673879	536620	617424	506127	533163	534405	575193	570313	1.94227e+07	499405	475600	534221
Com_267_pos	6-(3-hydroxybutan-2-yl)-5-(hydroxymethyl)-4-methoxy-2H-pyran-2-one	C11 H16 O5	210.089	6.096	211.096	--	--	--			pink	110171	117193	127956	117647	121092	116750	120115	113582	228470	123779	119026	167281	332491	92757.6	93395.5	94486.8	168037	96749.7	154760	90399.3	352146	92495.7	451995	98699.5	96341.8	98184.8	361285	93908.4	106454	98556.6	157525	102066	118315	117428	104963	103408	117487	214852
Com_268_neg	2-Hydroxy-4-methylthiobutanoic acid	C5 H10 O3 S	150.035	5.214	149.028	C16526	HMDB0037115	--	KD		brown	4.03742e+06	2.21816e+06	1.01992e+07	1.75915e+06	1.42168e+06	2.77225e+06	2.5593e+06	1.82639e+06	3.42777e+06	899067	1.01767e+06	2.72719e+06	2.00143e+06	1.81217e+06	2.7345e+06	939855	1.52099e+06	1.16952e+06	1.79744e+06	2.06635e+06	2.57051e+06	2.43749e+06	3.02648e+06	4.3921e+06	3.00284e+06	3.16733e+06	2.39989e+06	2.08025e+06	1.74129e+06	2.10637e+06	1.63943e+06	3.54543e+06	964632	1.71342e+06	4.43119e+06	1.5291e+06	2.05126e+06	2.06755e+06
Com_268_pos	2-[2-oxo-2-(pyridin-3-ylamino)ethoxy]acetic acid	C9 H10 N2 O4	210.064	4.965	211.071	--	--	--			grey	478628	542947	690141	620172	422200	584280	623369	441029	2.41032e+06	325924	566047	368550	1.18771e+06	545022	560620	301282	285840	533195	467034	306553	284804	262392	341759	302887	338814	345932	277449	251814	208409	243876	277870	180161	348791	242094	303786	213924	200635	296005
Com_269_neg	3,14-dihydro-15-keto-tetranor Prostaglandin E2	C16 H26 O5	280.168	7.103	279.161	--	--	--			turquoise	500540	2.80832e+06	2.39808e+06	2.68574e+06	1.22217e+06	1.94267e+06	975727	426808	1.69926e+06	4.42967e+06	2.18667e+06	3.77256e+06	1.01403e+06	1.42278e+06	1.7185e+06	773236	1.4064e+06	771958	1.67821e+06	1.06559e+06	725238	677179	2.53638e+06	464902	1.94449e+06	908452	2.00581e+06	1.07648e+06	2.0299e+06	1.46425e+06	1.5212e+06	2.34214e+06	4.57885e+06	1.17585e+06	1.827e+06	1.52329e+06	2.13358e+06	2.42327e+06
Com_269_pos	2-[(3S)-1-Benzyl-3-pyrrolidinyl]-1,3-benzothiazole	C18 H18 N2 S	294.122	5.373	295.129	--	--	--			brown	1.16872e+07	1.0384e+07	1.1641e+07	1.12876e+07	9.22863e+06	1.79267e+07	9.72035e+06	9.39341e+06	2.28382e+07	2.01949e+07	1.22252e+07	1.24629e+07	1.05631e+07	1.26887e+07	1.20383e+07	9.36309e+06	1.5425e+07	1.18638e+07	2.42573e+07	9.78372e+06	1.28263e+07	1.04154e+07	3.76291e+07	1.13163e+07	1.1211e+07	1.19628e+07	1.22021e+07	9.12299e+06	1.78516e+07	1.28464e+07	1.75956e+07	8.80739e+06	1.102e+07	1.25142e+07	2.51492e+07	1.42219e+07	2.13071e+07	1.95179e+07
Com_270_neg	Orotidine	C10 H12 N2 O8	288.06	1.359	287.052	C00392	HMDB0000788	--			brown	3.80546e+06	6.84436e+06	3.4149e+06	3.00996e+06	5.98861e+06	3.18326e+06	2.91977e+06	2.76353e+06	3.95329e+06	5.16657e+06	4.50135e+06	4.04515e+06	4.90174e+06	4.20011e+06	3.06537e+06	2.87705e+06	4.44909e+06	2.69062e+06	4.63913e+06	2.99712e+06	3.99946e+06	3.75595e+06	4.04034e+06	4.94199e+06	2.6012e+06	2.98931e+06	2.63616e+06	2.79812e+06	6.39291e+06	2.86392e+06	3.67506e+06	4.03931e+06	5.982e+06	6.06996e+06	7.37441e+06	5.73308e+06	5.22026e+06	4.1087e+06
Com_270_pos	PC 18:3_18:3	C44 H76 N O8 P	777.53	9.191	778.537	--	--	--			red	8.78469e+06	2.45685e+07	1.03583e+07	3.08031e+07	2.55363e+07	4.78445e+06	1.75947e+07	1.04867e+07	8.35067e+06	3.85742e+06	3.32986e+06	3.67277e+06	1.28222e+06	1.46506e+06	1.31222e+06	876695	1.37703e+06	893564	6.51452e+06	1.14966e+06	1.76356e+06	3.36385e+06	6.11188e+06	3.29332e+06	7.06238e+06	6.44876e+06	2.23973e+07	1.00354e+07	2.41477e+07	7.14198e+06	1.47219e+06	3.37429e+06	1.83366e+06	1.12067e+06	704003	463207	561057	551984
Com_271_neg	D-Proline	C5 H9 N O2	115.063	1.334	114.056	C00763	HMDB0003411	--	KD		brown	6.97419e+06	1.25848e+07	6.54102e+06	5.78645e+06	9.33736e+06	5.47925e+06	3.66442e+06	3.80953e+06	5.82515e+06	7.53595e+06	6.28701e+06	6.9575e+06	8.64742e+06	8.34535e+06	7.23591e+06	8.24779e+06	8.20433e+06	6.54564e+06	8.79145e+06	4.56908e+06	6.82494e+06	5.59118e+06	2.97935e+06	7.54598e+06	3.12461e+06	4.2459e+06	2.8661e+06	3.49437e+06	1.38982e+07	4.73657e+06	5.61006e+06	6.1311e+06	8.98551e+06	1.66203e+07	1.33798e+07	9.31096e+06	6.26521e+06	5.66218e+06
Com_271_pos	Lipoic acid	C8 H14 O2 S2	206.043	1.197	207.051	C00725	HMDB0251530	LMFA01130001		Post-treatment	brown	2.037e+07	1.70155e+07	8.88037e+06	1.22619e+07	1.86921e+07	6.31282e+06	9.28679e+06	1.08464e+07	4.43731e+06	7.25691e+06	9.70249e+06	6.36543e+06	3.08057e+06	9.37184e+06	1.0883e+07	2.13306e+07	5.54787e+06	1.15759e+07	3.69813e+06	9.71633e+06	4.69555e+06	1.09561e+07	1.95881e+06	1.96772e+07	8.81731e+06	1.03465e+07	3.40735e+06	1.2968e+07	2.26183e+07	8.30802e+06	5.9951e+06	7.01936e+06	4.2185e+06	1.54203e+07	1.17394e+07	1.47702e+07	5.55157e+06	1.46766e+07
Com_272_neg	(3beta,9xi)-3-(beta-D-Glucopyranosyloxy)-14-hydroxycard-20(22)-enolide	C29 H44 O9	582.306	6.88	581.298	--	--	--			black	165894	1.07358e+06	177771	181495	385016	195616	201828	189662	244975	224058	228270	1.0222e+06	201359	208126	185745	196095	185927	2.03174e+07	301556	270515	245272	565419	959519	201810	2.83037e+06	3.02417e+06	985135	2.46259e+06	199173	172110	351572	147066	153752	451015	142069	137397	130524	128913
Com_272_pos	PC 17:1_20:4	C45 H80 N O8 P	793.557	10.103	794.564	--	--	LMGP01011905			yellow	9.95515e+06	1.02837e+07	9.30403e+06	1.0708e+07	1.02156e+07	1.28715e+07	2.67406e+07	1.54581e+07	1.42503e+07	4.51873e+06	1.00856e+07	4.71066e+06	498409	6.57593e+06	1.09624e+07	8.31131e+06	1.06418e+07	9.15532e+06	1.11804e+07	7.41969e+06	1.18197e+07	1.03454e+07	1.58734e+07	8.65489e+06	5.40379e+06	7.63582e+06	1.13712e+07	1.06182e+07	6.55987e+06	1.30548e+07	1.72432e+07	1.61512e+07	1.29948e+07	6.23e+06	1.99566e+07	1.39457e+07	1.02835e+07	8.30218e+06
Com_273_neg	Docosatrienoic acid	C22 H38 O2	334.288	11.178	333.28		HMDB0002823	--	nKD		yellow	796560	2.67859e+06	1.91359e+06	4.10315e+06	2.45701e+06	2.47625e+06	4.98758e+06	3.09993e+06	1.03279e+07	6.26398e+06	2.72227e+06	7.64985e+06	3.96796e+06	799169	824569	1.71092e+06	7.43248e+06	6.08373e+06	6.50866e+06	5.06936e+06	7.27384e+06	2.13256e+06	8.49701e+06	3.11173e+06	2.98663e+06	877621	6.8248e+06	2.12043e+06	2.92353e+06	3.40149e+06	5.7618e+06	3.83743e+06	1.02958e+07	2.53616e+06	1.09643e+07	6.00483e+06	3.03193e+06	2.73661e+06
Com_273_pos	Tetranor-12R-HETE	C16 H26 O3	248.178	8.964	249.185	--	--	LMFA01050143			grey	7.92729e+06	1.03224e+07	8.90618e+06	1.10604e+07	9.85347e+06	9.4287e+06	9.89993e+06	7.64002e+06	1.06019e+07	1.40996e+07	9.41093e+06	9.15435e+06	9.83728e+06	1.02197e+07	8.4891e+06	7.92662e+06	8.00981e+06	7.63956e+06	18354215	8.99805e+06	9.91352e+06	8.35172e+06	1.11589e+07	7.20433e+06	8.48163e+06	8.25581e+06	1.0831e+07	9.86692e+06	1.0536e+07	1.43327e+07	8.90077e+06	8.49731e+06	1.64495e+07	1.27508e+07	6.19057e+06	1.25798e+07	8.14565e+06	9.11261e+06
Com_274_neg	LPC 10:0	C18 H38 N O7 P	457.245	7.038	456.238	--	--	LMGP01050005			grey	210497	1.37081e+06	201522	237116	186882	192251	194730	179806	259677	211817	217396	203047	204521	206544	215692	229845	246885	205862	240009	330793	279295	254534	275446	213908	185332	208420	225543	185957	246663	198436	373737	190751	207252	217366	201185	202300	187916	196272
Com_274_pos	4-(4-methoxyphenyl)-6-pyridin-4-yl-1,3,5-triazin-2(3H)-one	C15 H12 N4 O2	318.051	5.659	319.059	--	--	--	nKD		turquoise	27470.8	27523.7	26467.8	25801.5	25074.6	22932.3	20394.7	20140.2	19991	19327.7	19404.3	18661.6	16119.3	12713.9	12657.6	11923.7	13398.8	12540.2	12314.7	12368.9	12706.5	12671.1	12113.3	12438.9	11996.4	11216.8	12047.3	12307.5	13130	11733.3	13022.1	11838.5	13433.9	14836.7	13226.8	12660	11596.6	14145.3
Com_275_neg	5-Phenyl-N-(4-(trifluoromethyl)phenyl)oxazol-2-amine	C16 H11 F3 N2 O	304.08	5.047	303.073	--	--	--			grey	229212	128624	1.51947e+06	145371	118721	117354	114672	127887	125924	113799	116525	112023	109274	4.30368e+06	550418	107351	104162	109148	111427	179147	189502	269975	190569	168689	387847	321962	606341	689024	194232	182398	184145	210641	188269	230534	5.80758e+06	187314	2.19405e+06	244317
Com_275_pos	(5S)-5-hydroxy-1,7-diphenylheptan-3-one	C19 H22 O2	320.115	5.203	161.065	--	--	--	KD		black	1.55283e+06	2.8917e+06	1.51274e+06	1.16414e+06	2.2959e+06	1.30776e+06	1.25485e+06	1.0233e+06	1.7665e+06	176212	156496	70620.4	1.64732e+06	1.90145e+06	40278.7	50075.6	2.00027e+06	1.3234e+06	2.14386e+06	1.38169e+06	1.85199e+06	1.56659e+06	1.65661e+06	52001	1.28657e+06	1.36562e+06	1.52604e+06	1.2246e+06	55187.4	2.33088e+06	1.86307e+06	31648.6	2.63974e+06	127854	47540.6	37896.1	46489	53439
Com_276_neg	FAHFA 18:0/3:0	C21 H40 O4	356.293	11.412	355.286	--	--	--		Pre-treatment	yellow	2.54619e+06	4.26382e+06	2.22706e+06	2.43204e+06	1.80087e+06	1.19293e+06	2.6378e+06	2.10919e+06	8.2989e+06	1.94811e+06	1.92326e+06	8.60048e+06	4.61486e+06	2.25837e+06	471227	1.60485e+06	7.29238e+06	2.82571e+06	6.09227e+06	4.11709e+06	6.4011e+06	1.67722e+06	5.60946e+06	2.43494e+06	3.18686e+06	559319	5.81625e+06	1.42789e+06	1.06002e+06	2.57814e+06	6.25431e+06	5.67436e+06	1.6509e+07	1.93809e+06	1.05869e+07	4.93927e+06	9.50848e+06	1.68902e+06
Com_276_pos	Bicyclo prostaglandin E2	C20 H30 O4	334.212	7.293	335.219		HMDB0249187	--			black	7.66614e+06	1.12746e+07	1.51344e+07	9.4942e+06	5.51621e+06	4.88614e+06	6.39931e+06	7.04567e+06	8.42661e+06	8.09435e+06	8.12977e+06	8.45782e+06	1.67906e+07	1.19501e+07	1.55033e+07	4.98704e+06	9.81777e+06	4.92205e+06	8.51758e+06	6.96244e+06	7.05546e+06	7.05381e+06	1.1679e+07	3.8235e+06	6.13598e+06	1.33474e+07	7.96512e+06	9.40735e+06	5.30202e+06	6.8418e+06	5.38537e+06	5.48001e+06	1.47973e+07	8.60008e+06	6.16813e+06	5.13434e+06	1.40544e+07	8.03277e+06
Com_277_neg	cis-2-Decenoic acid	C10 H18 O2	170.131	6.275	169.124		HMDB0242157	--			green	759160	2.80194e+06	4.58986e+06	5.49598e+06	2.04804e+06	5.07182e+06	7.30025e+06	2.13264e+06	4.62775e+06	4.7992e+06	3.51218e+06	3.31467e+06	3.17648e+06	860405	2.62709e+06	2.11238e+06	2.37253e+06	1.54115e+06	5.37223e+06	3.65379e+06	4.92507e+06	6.29772e+06	6.59252e+06	6.45437e+06	4.03835e+06	964851	6.04382e+06	2.34614e+06	3.48342e+06	5.66906e+06	3.08833e+06	3.9295e+06	7.32455e+06	9.50494e+06	4.0331e+06	1.06142e+07	3.73761e+06	3.66614e+06
Com_277_pos	Prolylleucine	C11 H20 N2 O3	228.147	1.427	229.155		HMDB0253028	--			pink	3.46458e+06	2.80061e+06	4.47188e+06	4.14959e+06	5.60081e+06	2.54255e+07	4.64706e+06	5.65916e+06	9.7676e+06	1.87294e+07	2.28093e+06	8.64473e+06	5.00984e+06	3.80136e+06	3.677e+06	2.15899e+06	7.31451e+06	5.50317e+06	6.89595e+06	1.67736e+06	1.60833e+07	5.10351e+06	1.56275e+07	1.31062e+07	5.35335e+06	6.83552e+06	9.83506e+06	3.83448e+06	3.07231e+06	3.31624e+06	5.19185e+06	4.04077e+06	5.88807e+06	1.61924e+06	7.59221e+06	6.14142e+06	5.5221e+06	6.27684e+06
Com_278_neg	Lysopc 18:3	C26 H48 N O7 P	517.318	7.928	516.31	--	--	--	KD		brown	1.79256e+06	2.45988e+06	350894	984396	229602	644063	238297	226030	2.89215e+06	1.46441e+06	1.32525e+06	381076	221202	350296	340215	708151	835267	650851	748326	1.40836e+06	985677	1.88401e+06	1.74566e+06	1.27676e+06	562156	449961	579817	410389	5.3817e+06	1.78303e+06	9.82332e+06	127122	416959	146929	737858	131645	134311	1.09227e+06
Com_278_pos	4-methoxy-6-(prop-2-en-1-yl)-2H-1,3-benzodioxole	C11 H12 O3	192.079	5.732	193.086	--	--	--			grey	2.60252e+07	1.691e+06	2.99726e+06	2.10754e+06	5.15381e+06	1.2314e+06	3.10292e+06	2.76594e+06	6.23099e+06	4.59145e+06	7.08122e+06	8.05756e+06	1.64623e+06	2.72476e+07	2.00157e+06	8.52791e+06	3.0148e+06	2.9616e+06	2.89916e+06	1.76998e+06	4.09179e+06	1.99503e+06	7.46043e+06	3.30977e+06	2.63418e+06	2.43927e+06	4.85243e+06	3.06811e+06	4.07063e+06	4.50153e+06	1.91105e+07	1.77235e+07	5.58808e+06	1.75712e+06	4.14591e+06	3.07978e+06	3.22989e+06	3.21729e+06
Com_279_neg	Dehydroascorbic acid	C6 H6 O6	174.017	1.56	173.009	C05422	HMDB0001264	--			brown	1.70136e+06	3.28271e+06	1.61522e+06	1.60542e+06	2.75993e+06	1.53982e+07	1.28695e+06	1.35719e+06	1.90531e+06	2.19234e+06	6.24529e+06	1.80396e+06	2.20045e+06	1.9681e+06	1.65311e+06	1.57559e+06	2.0607e+06	1.44019e+06	2.23055e+06	1.73907e+06	2.01167e+06	1.81124e+06	1.86328e+06	2.34253e+06	1.56106e+06	1.59145e+06	1.50916e+06	1.66945e+06	3.08634e+06	1.73912e+06	1.8287e+06	2.07031e+06	2.70738e+06	4.44627e+06	3.38872e+06	2.97982e+06	2.25236e+06	2.05438e+06
Com_279_pos	N-[4-(Aminosulfonyl)phenyl]-5-(morpholinosulfonyl)-2-furamide	C15 H17 N3 O7 S2	432.077	5.951	433.084	--	--	--			grey	300632	497185	523675	621162	849472	498260	596846	653990	648535	948295	477476	588104	306967	766428	837693	628909	525909	277300	305605	505066	398649	768755	299227	513686	631737	671663	436984	852491	688089	724996	591031	610006	738350	565468	334408	552204	641926	610009
Com_280_neg	PE O-21:0_22:6	C48 H86 N O7 P	819.605	9.272	818.597	--	--	--			blue	1.91089e+06	2.11019e+06	3.25146e+06	2.45068e+06	2.0419e+06	1.98536e+06	1.74754e+06	1.61074e+06	1.21277e+06	2.16091e+06	2.21672e+06	1.44993e+06	1.60501e+06	2.42899e+06	2.38608e+06	1.99664e+06	1.18435e+06	1.92367e+06	1.37699e+06	3.28688e+06	2.15509e+06	2.90793e+06	1.88933e+06	2.38633e+06	1.67751e+06	2.40113e+06	1.34905e+06	2.59574e+06	2.9049e+06	2.61064e+06	1.04685e+06	1.12319e+06	1.64e+06	1.58423e+06	1.78384e+06	2.39019e+06	2.33915e+06	1.97208e+06
Com_280_pos	PS 20:3_20:3	C46 H78 N O10 P	835.534	7.755	836.541	--	--	--			turquoise	3.65083e+06	3.67529e+06	3.74845e+06	3.99477e+06	3.88022e+06	3.61747e+06	3.78366e+06	3.77291e+06	3.56155e+06	3.9377e+06	3.90266e+06	3.92362e+06	3.9333e+06	3.57457e+06	3.78092e+06	3.3178e+06	3.62173e+06	3.67155e+06	3.73078e+06	3.73702e+06	3.93834e+06	4.24777e+06	4.22576e+06	3.91131e+06	3.607e+06	3.51001e+06	3.8437e+06	3.79791e+06	3.64134e+06	3.79572e+06	3.55265e+06	3.52724e+06	3.65016e+06	3.7157e+06	3.74952e+06	3.77019e+06	4.35283e+06	4.03862e+06
Com_281_neg	Asp-Phe methyl ester	C14 H18 N2 O5	294.122	5.368	293.115	--	--	--			brown	4.63469e+06	3.50991e+06	4.73909e+06	4.47402e+06	3.71346e+06	7.01603e+06	3.49227e+06	3.33104e+06	8.10133e+06	7.41955e+06	4.89434e+06	5.00138e+06	3.87054e+06	4.53533e+06	3.93293e+06	3.32769e+06	5.11713e+06	4.47702e+06	7.89812e+06	3.96499e+06	4.49193e+06	4.54754e+06	1.5158e+07	4.6883e+06	4.97441e+06	4.28461e+06	4.16138e+06	3.10118e+06	6.14907e+06	4.47736e+06	5.86603e+06	4.23235e+06	3.88987e+06	4.1511e+06	8.88267e+06	5.42317e+06	7.79633e+06	7.45925e+06
Com_281_pos	Epigallocatechin	C15 H14 O7	612.154	2.289	307.084	C12127	HMDB0038365	LMPK12020004			brown	128387	176079	126396	121050	160060	115970	105061	109809	132039	140107	134943	124255	124476	112434	96209.1	91290.1	120681	90965.7	122527	95784.4	113676	101874	107857	126171	85843.1	95065.7	103876	95585.5	175028	95417.2	111435	116187	263226	2.99758e+06	180943	148918	126398	110773
Com_282_neg	2'-Deoxyuridine-5-monophosphate	C9 H13 N2 O8 P	308.042	1.864	307.035	--	--	--	KD		brown	4.26253e+06	2.47091e+06	1.00859e+07	9.60916e+06	2.17692e+06	8.57507e+06	4.08166e+06	945396	4.66541e+06	1.0376e+07	1.87714e+06	1.58645e+07	1.41513e+06	4.14057e+06	1.76114e+06	2.22827e+06	1.34885e+06	5.2188e+06	2.92002e+06	1.1312e+06	1.21251e+06	2.9649e+06	1.40175e+07	6.4401e+06	985406	3.25432e+06	2.39509e+06	2.60394e+06	4.16311e+06	3.15919e+06	1.94566e+06	1.09121e+06	2.68286e+06	3.11554e+06	1.86103e+06	1.4794e+06	1.1966e+06	1.31859e+06
Com_282_pos	Ouabain	C29 H44 O12	566.268	8.506	567.275	C01443	HMDB0015224	LMST01120022			turquoise	4.11519e+06	3.43424e+06	4.05337e+06	5.8221e+06	4.68498e+06	4.31252e+06	3.79259e+06	3.60026e+06	3.35425e+06	3.28485e+06	3.04011e+06	2.56281e+06	2.23897e+06	4.27453e+06	3.48726e+06	3.14345e+06	2.84156e+06	2.75497e+06	2.86032e+06	3.32589e+06	3.57183e+06	4.05879e+06	4.4092e+06	1.91961e+07	3.0737e+06	3.34542e+06	2.84493e+06	3.51638e+06	3.34303e+06	2.55496e+06	3.27154e+06	5.1599e+06	3.49433e+06	2.43813e+06	6.03142e+06	3.27336e+06	4.41699e+06	2.6062e+06
Com_283_neg	PE 16:0_18:2	C39 H74 N O8 P	715.518	11.465	714.511	--	--	LMGP02011194			grey	21819.5	18502.3	19539.5	31199.7	75700	21357.2	48993.7	105128	31229	26048.2	26612.8	72767	31230.4	25115.2	23854.3	24105	23584.1	22830.2	20979.6	36157.9	33019.7	28937.7	26878.9	26858.9	26762.9	24792.9	23165	23897	25608.4	25131.5	27221.7	28032.9	31714.8	24117.5	33218.6	28101.3	31192.3	25623.3
Com_283_pos	PS 20:2_20:3	C46 H80 N O10 P	837.55	10.148	838.557	--	--	LMGP03010610			turquoise	9.96256e+06	8.44937e+06	8.33997e+06	8.35507e+06	1.0888e+07	8.41662e+06	9.48992e+06	3.31186e+07	8.38967e+06	7.57193e+06	7.44872e+06	8.12349e+06	6.50992e+06	7.32841e+06	7.87494e+06	7.06342e+06	6.63992e+06	8.69867e+06	7.43166e+06	8.58069e+06	5.65372e+06	5.51353e+06	6.4068e+06	8.92241e+06	8.51227e+06	6.36299e+06	8.50325e+06	7.5537e+06	6.64364e+06	5.24984e+06	5.32968e+06	7.83982e+06	9.09853e+06	8.2822e+06	7.17378e+06	7.78238e+06	7.11176e+06	6.71812e+06
Com_284_neg	2-[(carboxymethyl)(methyl)amino]-5-methoxybenzoic acid	C11 H13 N O5	239.079	5.813	238.072	--	--	--			grey	208512	235356	242355	252581	248633	244651	255227	236643	267399	258981	240788	261097	245491	228931	241175	233792	237126	251494	253125	374786	348241	301018	292786	392757	219226	246736	253374	240336	274341	236987	243691	240095	242335	374884	259977	276846	247588	240773
Com_284_pos	5-Methyluridine	C10 H14 N2 O6	258.085	1.333	259.093		HMDB0000884	--			grey	1.67254e+06	2.58329e+06	2.65016e+06	2.80306e+06	2.06378e+06	2.41741e+06	2.19482e+06	2.60683e+06	1.99228e+06	3.00429e+06	4.18373e+06	4.00579e+06	3.72226e+06	2.20708e+06	4.70443e+06	1.0336e+06	2.27875e+06	2.51322e+06	1.74124e+06	2.57129e+06	1.57933e+06	2.40578e+06	1.38872e+06	1.88329e+06	2.58226e+06	1.57939e+06	2.82121e+06	2.75237e+06	5.59353e+06	2.99741e+06	2.8138e+06	2.46683e+06	2.99102e+06	4.45988e+06	2.97856e+06	2.69436e+06	5.04469e+06	4.38323e+06
Com_285_neg	LPS 18:1	C24 H46 N O9 P	523.291	9.847	522.285	--	--	LMGP03050001	nKD		turquoise	288115	951931	509852	1.28309e+06	824480	1.16704e+06	654942	231792	1.05736e+06	880787	356276	806699	327601	493523	308870	1.12529e+06	176499	1.11474e+07	317133	1.21052e+06	353346	683767	2.8911e+06	320297	417131	209030	584312	284225	548025	422429	716387	898683	309347	1.52745e+06	485528	1.81284e+06	212558	950366
Com_285_pos	LPC 19:1-SN1	C27 H54 N O7 P	535.363	10.183	536.371	--	--	--			blue	8.99446e+06	6.96763e+06	1.98911e+07	1.03208e+07	8.39055e+06	7.78262e+06	6.01451e+06	6.30849e+06	1.562e+06	4.04686e+06	1.10682e+07	8.2123e+06	2.77443e+06	1.37039e+07	7.74249e+06	7.84132e+06	2.22205e+06	1.57312e+07	2.53108e+06	6.65414e+06	4.23702e+06	7.18549e+06	2.33066e+06	7.2503e+06	3.33144e+06	1.0783e+07	3.84644e+06	8.77932e+06	1.37891e+07	6.74428e+06	1.84788e+06	3.67905e+06	4.12079e+06	4.87833e+06	5.88535e+06	9.10397e+06	6.87084e+06	6.41041e+06
Com_286_neg	6α-Prostaglandin I1	C20 H34 O5	336.228	10.251	335.221	--	--	--		Pre-treatment	yellow	754105	1.98846e+06	2.51234e+06	4.02739e+06	3.69456e+06	2.60326e+06	5.16594e+06	3.54547e+06	1.39377e+07	2.18593e+06	3.22877e+06	5.71986e+06	3.87313e+06	491230	226269	1.4126e+06	8.49059e+06	3.65761e+06	7.35125e+06	4.96545e+06	5.50048e+06	2.44158e+06	8.73639e+06	3.53005e+06	2.21433e+06	506083	7.84741e+06	2.10214e+06	1.36478e+06	3.49986e+06	1.34873e+07	1.27768e+07	1.06366e+07	3.14651e+06	7.26638e+06	7.24794e+06	2.2576e+06	1.72127e+06
Com_286_pos	PC O-36:7	C44 H76 N O7 P	1523.07	11.631	762.545	--	--	--			grey	4.60212e+06	1.61744e+07	1.547e+07	1.86055e+07	1.16188e+07	2.86235e+07	5.83853e+07	2.94872e+07	1.24691e+07	6.68528e+06	8.48453e+06	1.50139e+06	700345	1.1225e+07	1.17566e+07	7.77979e+06	3.01437e+06	7.34364e+06	5.86004e+06	4.52836e+06	7.2133e+06	1.05736e+07	1.97029e+07	1.40761e+07	7.46859e+06	1.2233e+07	1.51265e+07	8.49948e+06	6.64321e+06	1.56698e+07	9.13291e+06	1.8174e+07	1.81534e+07	8.31162e+06	1.01144e+07	1.47765e+07	1.86056e+07	2.98568e+07
Com_287_neg	Cyclohexaneacetic acid	C8 H14 O2	142.1	5.787	141.092		HMDB0031403	--			green	2.86295e+06	3.08349e+06	4.81097e+06	4.11032e+06	3.92929e+06	4.24061e+06	3.19887e+06	4.55443e+06	2.97993e+06	5.2818e+06	4.62098e+06	4.39213e+06	4.09128e+06	3.46266e+06	4.52099e+06	3.7146e+06	2.85767e+06	2.72707e+06	4.12921e+06	4.24747e+06	4.48332e+06	3.16014e+06	4.71102e+06	3.26401e+06	5.0988e+06	2.19066e+06	4.78865e+06	3.16781e+06	4.46924e+06	5.5508e+06	3.82126e+06	3.8995e+06	9.05668e+06	4.78016e+06	5.01485e+06	6.05319e+06	4.39915e+06	7.30193e+06
Com_287_pos	5-Henicosyl-1,3-benzenediol	C27 H48 O2	404.365	11.036	405.372	--	--	--			turquoise	5.2189e+06	1.35529e+07	1.04799e+07	1.34326e+07	8.10281e+06	9.84719e+06	1.4267e+07	5.60949e+06	1.1266e+07	2.17562e+07	7.89517e+06	5.51019e+06	1.77032e+07	6.73262e+06	7.49712e+06	7.1798e+06	8.09284e+06	1.32567e+07	8.43123e+06	6.1415e+06	1.15981e+07	7.76556e+06	1.67533e+07	7.4071e+06	1.15684e+07	7.60433e+06	1.11064e+07	9.74509e+06	5.49686e+06	6.58806e+06	6.5761e+06	5.90112e+06	9.96707e+06	1.6243e+07	2.01171e+07	8.27911e+06	1.10153e+07	1.13546e+07
Com_288_neg	SM 34:0;3O	C39 H81 N2 O7 P	766.582	9.711	765.575	--	--	--			grey	4.88535e+06	3.90972e+06	4.77134e+06	1.08355e+07	4.93176e+06	4.49525e+06	4.58162e+06	4.0029e+06	2.87468e+06	5.92904e+06	7.33832e+06	5.33448e+06	3.95646e+06	4.76238e+06	5.45207e+06	4.08175e+06	2.93868e+06	4.50588e+06	5.2858e+06	6.18348e+06	7.91534e+06	5.30996e+06	9.04309e+06	4.50642e+06	3.18959e+06	3.80778e+06	4.41341e+06	2.31792e+06	2.55017e+06	1.49895e+06	1.74667e+06	1.39473e+06	917416	1.20323e+06	1.34882e+06	1.55146e+06	3.62086e+06	1.03547e+06
Com_288_pos	Limonin	C26 H30 O8	470.19	5.589	471.197	C03514	HMDB0035921	--			grey	1.12338e+06	82901.2	86117.3	2.32559e+06	90756	78980.3	79489.1	75136.4	74060.8	82152.8	80450.6	76329.7	73264.2	66511.7	63333.2	61964.2	61634.8	61294.8	61600.2	54940.1	60244.7	219115	60202.9	63362.7	57498.9	53573.8	55075.6	57250.8	62857.3	55376.2	56441	57348.2	64560.8	204657	60151.9	64524.6	57724.9	68715.2
Com_289_neg	LPI 22:5	C31 H51 O12 P	646.314	10.154	645.306	--	--	--	nKD		turquoise	465659	1.28974e+06	1.3767e+06	1.23903e+06	925843	2.37626e+06	1.00814e+06	623191	2.02255e+06	1.79241e+06	711399	1.36234e+06	1.18296e+06	693283	869989	654056	1.61947e+06	923032	1.63907e+06	2.49986e+06	2.28686e+06	582719	1.15287e+06	565872	401046	414090	675871	369173	2.4463e+06	1.08176e+06	932719	1.0113e+06	1.49558e+06	823021	1.94824e+06	3.19247e+06	1.13162e+06	518492
Com_289_pos	N-Acetyl-DL-phenylalanine	C11 H13 N O3	207.089	0.901	208.096		HMDB0255056	--			red	16426237	1.55307e+07	1.55221e+07	1.65707e+07	1.46242e+07	1.41518e+07	1.48855e+07	1.3919e+07	1.45848e+07	1.34905e+07	1.36622e+07	1.2762e+07	6.94793e+06	7.58834e+06	5.9194e+06	6.22358e+06	9.09471e+06	8.4078e+06	8.29296e+06	7.46974e+06	8.76032e+06	7.52953e+06	9.0488e+06	7.50476e+06	7.76805e+06	7.76508e+06	8.60028e+06	7.98128e+06	7.75302e+06	8.80435e+06	9.377e+06	7.44912e+06	8.62517e+06	6.64564e+06	8.22502e+06	9.2665e+06	8.86551e+06	8.94346e+06
Com_290_neg	Undecanedioic acid	C11 H20 O4	216.137	6.11	215.129		HMDB0000888	LMFA01170007			green	957873	849320	1.16787e+06	1.13956e+06	966208	910161	843213	873385	935116	1.00696e+06	1.14013e+06	1.41776e+06	1.04659e+06	872743	791943	854484	1.12622e+06	875867	1.09518e+06	842176	1.1984e+06	1.09568e+06	1.26501e+06	1.28239e+06	1.25625e+06	964665	1.31241e+06	1.14496e+06	1.09668e+06	1.35734e+06	1.28236e+06	2.62856e+06	2.07197e+06	831885	997745	1.21466e+06	930843	1.02467e+06
Com_290_pos	8-(1,2-dihydroxy-3-methylbut-3-en-1-yl)-7-methoxy-2H-chromen-2-one	C15 H16 O5	276.1	6.563	277.107	--	--	--	nKD		turquoise	10155.6	11217.9	8434.19	8481.31	8322.47	7684.7	9851.31	8003.6	8285.35	9359.91	9806.42	8784.03	8263.67	6961.66	7781.79	6554.96	7440.18	6624.18	6809.78	6056.63	6392.22	6744.44	6876.18	7120.23	5804.67	7278.03	6363.68	5843.14	7335.14	6685.24	8781.93	7388.03	8855.36	9985.77	7240.94	6273.19	6114.4	6622.84
Com_291_neg	LPC 20:0	C28 H58 N O7 P	597.402	11.233	596.395	--	--	LMGP01050045		Post-treatment	blue	2.11848e+06	6.0531e+06	5.02356e+06	6.41315e+06	5.06083e+06	2.16864e+06	2.58494e+06	2.23161e+06	408583	2.09691e+06	3.82508e+06	2.02133e+06	1.28906e+06	9.31751e+06	4.51622e+06	3.6155e+06	604546	2.58966e+07	761493	5.05353e+06	2.83629e+06	8.67346e+06	1.09827e+06	4.00888e+06	2.62846e+06	6.79653e+06	1.91009e+06	6.3022e+06	8.64064e+06	3.99779e+06	458645	1.21718e+06	1.5051e+06	1.67613e+06	1.15759e+06	2.62249e+06	4.38663e+06	5.23917e+06
Com_291_pos	9-Oxo-ODE	C18 H30 O3	294.219	9.512	295.226	C14766	HMDB0004669	--			yellow	2.07959e+06	2.95315e+06	2.18151e+06	2.79905e+06	2.29366e+06	1.52988e+06	1.8008e+06	2.05578e+06	3.44625e+06	3.96651e+06	1.43307e+06	2.83797e+06	3.33503e+06	1.14805e+06	965432	1.68054e+06	3.55656e+06	1.63912e+06	3.76245e+06	1.63251e+06	2.41996e+06	1.8692e+06	4.32126e+06	1.6062e+06	1.55707e+06	1.88357e+06	2.71686e+06	2.9684e+06	3.93955e+06	2.65531e+06	4.06741e+06	2.65805e+06	3.73911e+06	4.30727e+06	3.62443e+06	3.46414e+06	1.56543e+06	1.31511e+06
Com_292_neg	Cer 27:0;2O/15:0;O(FA 18:1)	C60 H117 N O5	931.895	10.656	930.888	--	--	--			yellow	309433	1.76252e+06	657639	1.28347e+06	716815	654820	929138	726893	2.15311e+06	516920	492382	1.18303e+06	666759	191159	405393	741589	4.77142e+06	2.18454e+06	1.39765e+06	579348	449580	156790	421827	910451	1.3145e+06	266618	1.06741e+06	591901	241120	1.81103e+06	2.23501e+06	978904	1.15222e+06	1.08734e+06	1.17545e+06	3.08162e+06	890997	215780
Com_292_pos	Coenzyme Q2	C19 H26 O4	318.181	7.693	319.188		HMDB0006709	--			turquoise	729787	2.45411e+06	2.06629e+06	2.32848e+06	1.49299e+06	797510	879048	1.01585e+06	2.13304e+06	2.23455e+06	1.12972e+06	1.89115e+06	2.74883e+06	1.19133e+06	2.24607e+06	2.55377e+06	1.52941e+06	1.94167e+06	1.27377e+06	808954	1.74762e+06	1.08386e+06	3.22217e+06	762913	2.16783e+06	1.10327e+06	2.52691e+06	1.90345e+06	1.21866e+06	1.28689e+06	1.7417e+06	1.24786e+06	1.64818e+06	372819	3.37274e+06	2.36864e+06	3.05385e+06	3.28355e+06
Com_293_neg	gamma-Nonanolactone	C9 H16 O2	156.116	6.013	155.108	--	--	--			green	603584	1.85636e+06	1.04325e+06	1.00998e+06	584186	729468	637792	646002	876630	1.13207e+06	1.33055e+06	2.17177e+06	970765	1.54298e+06	2.59671e+06	825323	1.20643e+06	377943	2.81886e+06	734369	1.92436e+06	670525	1.66443e+06	833797	1.01635e+06	532217	3.624e+06	906861	1.143e+06	1.66132e+06	1.78859e+06	3.99557e+06	3.86727e+06	2.0191e+06	1.89253e+06	2.33411e+06	716473	2.69502e+06
Com_293_pos	7-(2-hydroxypropan-2-yl)-1,4a-dimethyl-decahydronaphthalen-1-ol	C15 H28 O2	222.199	7.968	205.195	--	--	--			grey	8.58749e+06	9.53003e+06	8.63617e+06	9.49135e+06	7.96474e+06	7.88712e+06	9.12442e+06	7.69704e+06	9.50581e+06	8.13549e+06	1.09614e+07	8.25349e+06	1.07128e+07	1.1332e+07	1.04534e+07	1.01327e+07	1.00104e+07	1.05163e+07	1.43994e+07	1.04823e+07	1.09117e+07	10628156	1.10273e+07	1.01803e+07	1.10772e+07	8.98134e+06	1.12201e+07	1.138e+07	9.39841e+06	1.08646e+07	1.10209e+07	9.70055e+06	9.99315e+06	7.24698e+06	1.0899e+07	1.04248e+07	1.084e+07	1.05624e+07
Com_294_neg	2-Methylbutyric acid	C5 H10 O2	102.068	6.025	101.061	C18319	HMDB0002176	--			black	157265	158220	217832	683517	162273	224651	362425	245240	179485	192226	369704	164912	273842	426288	241666	152424	221444	204861	125374	199087	134683	145086	211683	165839	653430	179437	185854	551132	234201	179588	168106	219077	178904	198251	179094	173560	169614	602658
Com_294_pos	5-OxoETE	C20 H30 O3	318.217	8.143	319.224	C14732	HMDB0010217	--			yellow	3.53321e+06	7.91514e+06	1.54552e+07	8.90596e+06	4.00396e+06	4.93694e+06	3.97981e+06	2.61223e+06	1.15003e+07	3055503	4.69865e+06	5.81301e+06	6.16026e+06	1445119	9.92665e+06	6.78214e+06	5.52904e+06	1.33304e+07	7.0533e+06	6.57924e+06	3.55862e+06	4.66714e+06	7.00326e+06	4.37055e+06	5.41983e+06	4.20071e+06	7.54115e+06	5.42123e+06	3.02233e+06	3.37926e+06	5.20594e+06	7.09245e+06	7.56362e+06	6.13104e+06	1.18677e+07	1.01383e+07	1.05579e+07	3.44632e+06
Com_295_neg	L-Thyroxine	C15 H11 I4 N O4	776.689	6.417	775.682	C01829	HMDB0000248	--			blue	5.31313e+06	7.4338e+06	9.82572e+06	8.71402e+06	5.39926e+06	4.7351e+06	5.84061e+06	8.33727e+06	4.48986e+06	7.26293e+06	9.75585e+06	8.40476e+06	6.68731e+06	9.93814e+06	7.56733e+06	5.87986e+06	4.22898e+06	4.88276e+06	5.5228e+06	8.39941e+06	5.15694e+06	5.22325e+06	5.19697e+06	4.43723e+06	8.45063e+06	8.70029e+06	6.95893e+06	7.81079e+06	1.09903e+07	8.03011e+06	6.62303e+06	6.45832e+06	8.33369e+06	7.94015e+06	8.33627e+06	1.6338e+07	1.14185e+07	1.13641e+07
Com_295_pos	2-Anisic acid	C8 H8 O3	174.027	5.497	175.034		HMDB0032604	--			grey	7.96971e+06	1.65353e+07	1.96532e+07	1.12122e+07	9.19791e+06	1.57456e+07	1.5195e+07	1.52027e+07	9.66845e+06	8.31632e+06	1.30683e+07	1.04453e+07	1.07302e+07	9.34658e+06	6.68792e+06	9.41255e+06	9.51389e+06	1.77091e+07	2.51757e+07	2.17114e+07	1.54279e+07	8.50362e+06	2.40841e+07	1.24167e+07	1.21773e+07	1.08312e+07	1.1302e+07	1.41386e+07	1.15045e+07	1.34344e+07	1.2664e+07	8.52178e+06	1.11778e+07	5.64486e+06	1.78041e+07	7.10295e+06	1.3573e+07	7.45431e+06
Com_296_neg	Nicotinamide adenine dinucleotide phosphate	C21 H28 N7 O17 P3	743.077	1.434	742.069		HMDB0304435	--			brown	2.04469e+06	3.7548e+06	2.27284e+06	2.3836e+06	3.31045e+06	2.17007e+06	2.14859e+06	2.1952e+06	2.45396e+06	2.68905e+06	2.7945e+06	2.16288e+06	2.85303e+06	2.44405e+06	2.40666e+06	2.50745e+06	2.40586e+06	2.22261e+06	2.48567e+06	1.95836e+06	2.50196e+06	2.13087e+06	2.04806e+06	2.55816e+06	1.73109e+06	1.86486e+06	1.77078e+06	1.93238e+06	3.44829e+06	1.98794e+06	2.20012e+06	2.30662e+06	3.52235e+06	5.61937e+06	3.77338e+06	3.48283e+06	2.54124e+06	2.54938e+06
Com_296_pos	Cholest-4-en-3-one	C27 H44 O	384.34	8.685	367.336	C00599	HMDB0000921	LMST01010015			brown	2.19217e+06	7.06935e+06	1.82402e+06	3.4411e+06	1.42187e+06	2.73792e+06	1.98735e+06	2.66471e+06	7.10643e+06	6.76036e+06	1.97965e+06	2.67184e+06	2.21213e+06	2.96401e+06	2.55176e+06	2.40025e+06	3.09819e+06	2.68524e+06	3.67121e+06	2.62982e+06	4.64567e+06	3.59769e+06	3.94089e+06	2.76665e+06	3.12111e+06	2.76643e+06	6.16677e+06	2.87796e+06	2.9503e+06	3.67036e+06	1.15103e+07	2.544e+06	2.81987e+06	1.71053e+06	3.1364e+06	4.11039e+06	1.98451e+06	2.96924e+06
Com_297_neg	Lysopg 18:1	C24 H47 O9 P	510.297	10.396	509.29	--	--	--			blue	6.3411e+06	7.7538e+06	1.33388e+07	1.14287e+07	1.07916e+07	5.10578e+06	6.61831e+06	4.3855e+06	1.61586e+06	6.39192e+06	7.65288e+06	6.15995e+06	3.60839e+06	1.00981e+07	7.85162e+06	7.17362e+06	2.63098e+06	9.84269e+06	2.87497e+06	1.61481e+07	1.14955e+07	1.75198e+07	5.01905e+06	1.10126e+07	5.91782e+06	9.34908e+06	4.82507e+06	9.83094e+06	1.34036e+07	5.84604e+06	2.76873e+06	2.95421e+06	3.41319e+06	3.8528e+06	4.68633e+06	1.04303e+07	6.89045e+06	8.9561e+06
Com_297_pos	9-Oxo-10(E),12(E)-octadecadienoic acid	C18 H30 O3	294.219	7.512	295.227	--	--	--			grey	5.40752e+06	5.60169e+06	9.72836e+06	9.18833e+06	4.71877e+06	3.87184e+06	4.48463e+06	2.99849e+06	5.1764e+06	3.56262e+06	4.83855e+06	4.04745e+06	9.61591e+06	5.35715e+06	5.58512e+06	5.06719e+06	5.50322e+06	4.63325e+06	8.38346e+06	6.93824e+06	5.26999e+06	6.3959e+06	5.72407e+06	3.85044e+06	4.51116e+06	4.62233e+06	5.81658e+06	8.63572e+06	8.00964e+06	6.25621e+06	4.98583e+06	4.71534e+06	5.59204e+06	1.81699e+07	5.11269e+06	6.76745e+06	5.00993e+06	4.13084e+06
Com_298_neg	Lignoceric Acid	C24 H48 O2	368.366	10.702	367.359	C08320	HMDB0002003	LMFA01010024			yellow	492692	986896	435059	444775	604651	819672	705784	630196	1.12759e+06	1.16473e+06	483680	843211	674498	505431	369932	313714	1.12006e+06	533595	1.04174e+06	1.06972e+06	1.57074e+06	566298	1.47082e+06	869450	625899	288122	1.29305e+06	495990	397699	614601	1.2121e+06	1.23453e+06	1.32793e+06	617706	882221	993668	525459	299971
Com_298_pos	13-OxoODE	C18 H30 O3	316.201	8.173	317.209	C14765	HMDB0004668	LMFA02000252			yellow	2.35625e+06	6.01394e+06	2.73971e+07	3.85988e+06	2.41197e+06	2.04714e+06	2.30057e+06	2.13668e+06	4.01224e+06	2.65989e+06	3.58168e+06	2.85889e+06	7.13236e+06	2.53164e+06	3.92206e+06	2.28745e+06	3.11291e+06	2.78608e+06	3.24212e+06	2.94229e+06	2.19004e+06	2.52382e+06	3.53447e+06	2.63217e+06	2.22537e+06	2.23027e+06	2.89007e+06	2.57988e+06	2.22171e+06	2.24516e+06	2.57252e+06	3.4594e+06	3.81159e+06	2.57169e+06	5.14989e+06	4.16112e+06	7.16864e+06	2.54907e+06
Com_299_neg	3-[4-methyl-1-(2-methylpropanoyl)-3-oxocyclohexyl]butanoic acid	C15 H24 O4	268.168	7.039	267.161	--	--	--			grey	1.58991e+06	2.56237e+06	3.43509e+06	4.25327e+06	1.60379e+06	1.8884e+06	1.47993e+06	2.10105e+06	2.24165e+06	4.63509e+06	6.08104e+06	5.91033e+06	2.46912e+06	2.44529e+06	3.36703e+06	3.46527e+06	2.36231e+06	1.62775e+06	2.20026e+06	2.5075e+06	3.29756e+06	1.83765e+06	3.73072e+06	1.72425e+06	2.61314e+06	1.85737e+06	4.9333e+06	1.91477e+06	3.02402e+06	2.98403e+06	5.6745e+06	4.20184e+06	8.94394e+06	2.78569e+06	3.98461e+06	3.12133e+06	2.80193e+06	3.48423e+06
Com_299_pos	Mercaptopurine	C5 H4 N4 S	152.016	5.145	153.023	C02380	HMDB0015167	--		Pre-treatment	grey	505415	785601	611508	625137	554903	536515	589762	481427	436509	1.9208e+07	1.46488e+07	2.60641e+06	487662	511518	1.14109e+06	420451	412994	646240	477907	466539	498728	732789	568890	382092	358516	501050	422216	574077	536096	513154	427906	288649	5.85116e+06	474534	478933	333253	410440	494167
Com_300_neg	LPE O-20:1	C25 H52 N O6 P	493.354	11.356	492.347	--	--	--			blue	1.03978e+06	1.01914e+06	2.59293e+06	2.40731e+06	1.556e+06	1.09968e+06	1.00523e+06	985674	234638	1.15845e+06	1.31346e+06	605673	280204	1.87883e+06	1.18734e+06	873766	619214	1.93177e+07	621608	4.09943e+06	1.47216e+06	2.85138e+06	957443	1.61656e+06	1.00635e+06	1.58696e+06	798144	1.63688e+06	1.99639e+06	1.1513e+06	355211	911332	1.08708e+06	703571	986086	1.22097e+06	766117	1.45947e+06
Com_300_pos	SM 18:1;2O/3:0	C26 H53 N2 O6 P	520.373	9.951	521.38	--	--	--			turquoise	1.02257e+07	2.0513e+07	1.46365e+06	1.46622e+06	1.91061e+06	1.47672e+06	1.46034e+06	2.39061e+06	1.47174e+06	6.16266e+06	1.30648e+06	1.42475e+06	1.14169e+06	1.28516e+06	1.3103e+06	1.23851e+06	1.16418e+06	1.52506e+06	1.30285e+06	1.50416e+06	991014	966384	1.12289e+06	1.5637e+06	1.49169e+06	1.11498e+06	1.48993e+06	1.32348e+06	1.16396e+06	919686	933619	1.37325e+06	1.59364e+06	1.45057e+06	1.25633e+06	1.36283e+06	1.24532e+06	1.17633e+06
Com_301_neg	1-Naphthol	C10 H8 O	144.058	6.431	143.051	C11714	HMDB0012138	--			grey	257335	289120	260925	273284	267999	263997	273483	279417	312225	294753	307527	293991	284327	265022	277469	257384	274924	263559	274466	425518	375545	341214	352280	303798	275154	302500	344797	293988	334021	270764	292675	279768	275220	302394	273141	267992	285915	258047
Com_301_pos	PC O-20:5	C28 H48 N O7 P	541.317	8.52	542.324	--	--	--			blue	5.30305e+06	3.87764e+06	8.40357e+06	4.59438e+06	4.63488e+06	3.12216e+06	6.58109e+06	3.49556e+06	567356	5.55606e+06	1.19145e+07	4.5297e+06	1.26007e+06	2.3783e+07	1.69314e+06	3.81846e+06	1.07397e+06	10810479	2.21873e+06	3.57294e+06	2.59965e+06	2.65596e+06	2.21234e+06	5.94918e+06	1.17101e+06	5.64841e+06	2.20967e+06	5.04074e+06	6.05171e+06	4.24765e+06	2.16923e+06	4.12712e+06	3.23189e+06	1.56888e+06	2.927e+06	9.00452e+06	4.95738e+06	5.38216e+06
Com_302_neg	SM 34:1;3O	C39 H79 N2 O7 P	764.571	9.996	763.563	--	--	--			yellow	903412	1.19644e+06	1.2362e+06	1.38086e+06	1.42157e+06	1.15079e+06	1.88332e+06	1.11083e+06	3.66735e+06	1.18765e+06	1.16253e+06	1.93743e+06	2.07622e+06	860726	809663	926495	2.07321e+06	1.21537e+06	2.21545e+06	2.46341e+06	2.05189e+06	1.5463e+06	2.55007e+06	1.40362e+06	1.19185e+06	1.01087e+06	1.66892e+06	927584	1.01542e+06	1.43463e+06	1.83171e+06	2.02516e+06	2.9989e+06	1.56238e+06	1.99235e+06	2.25153e+06	1.44691e+06	1.0461e+06
Com_302_pos	Adenosine	C10 H13 N5 O4	267.101	5.605	268.108	C00212	HMDB0000050	--			red	180303	185293	182763	204308	194875	176559	174187	165600	164169	180095	180892	172599	166602	152096	146041	143676	143699	132873	145192	130318	140541	141489	140828	153786	140647	135876	136112	142210	157511	144561	142923	145693	164824	167957	155441	164768	150600	180120
Com_303_neg	Cysteinylglycine	C5 H10 N2 O3 S	178.042	6.384	177.034	C01419	HMDB0000078	--			black	9.09934e+06	8.37662e+06	2.75583e+06	2.899e+06	3.05935e+06	376137	4.68047e+06	379323	398714	7.97192e+06	1.06597e+06	9.74851e+06	5.49287e+06	8.39427e+06	4.65196e+06	1.73065e+06	5.94784e+06	3.23488e+06	7.03265e+06	1.79605e+06	3.55758e+06	8.11991e+06	1.95252e+07	2.4704e+06	2.42977e+06	1.72727e+06	5.03981e+06	1.46409e+06	1.18316e+06	510518	7.22092e+06	4.27037e+06	2.6899e+06	332042	1.4267e+06	1.00808e+06	549546	1.00782e+06
Com_303_pos	Phenylglyoxylic acid	C8 H6 O3	150.032	5.76	151.039	C02137	HMDB0001587	--			red	8.07139e+06	5.46826e+06	6.44714e+06	5.954e+06	7.52666e+06	5.49139e+06	5.35055e+06	5.32648e+06	5.34738e+06	5.73701e+06	5.414e+06	5.61605e+06	3.94075e+06	3.98452e+06	4.02427e+06	2.51567e+06	4.50847e+06	2.271e+06	2.41999e+06	3.5925e+06	3.07322e+06	4.72678e+06	4.18384e+06	2.25346e+06	4.7173e+06	2.2092e+06	2.67112e+06	4.33687e+06	2.29763e+06	2.89429e+06	2.59595e+06	3.33656e+06	3.19367e+06	2.88202e+06	7.61055e+06	2.3295e+06	1.04506e+07	3.10734e+07
Com_304_neg	L-cysteine	C3 H7 N O2 S	121.02	6.684	120.013	C00097	HMDB0000574	--			black	1.69944e+07	9.6614e+06	8.06556e+06	8.66985e+06	6.55032e+06	480041	1.05356e+07	852735	584769	1.18531e+07	2.86728e+06	1.12223e+07	8.26885e+06	1.89944e+07	8.69694e+06	5.22005e+06	7.11471e+06	6.55845e+06	1.10272e+07	5.06705e+06	8.48851e+06	1.51743e+07	2.09401e+07	6.44226e+06	6.81857e+06	7.03092e+06	1.21177e+07	4.36742e+06	2.40739e+06	1.37333e+06	7.43975e+06	5.84774e+06	4.52719e+06	741771	2.85657e+06	4.26728e+06	1.55195e+06	3.00165e+06
Com_304_pos	2-(3-chloro-2-methylanilino)benzoic acid	C14 H12 Cl N O2	261.056	6.204	262.063	--	--	--		Pre-treatment	grey	17761.7	303158	1.09272e+06	112825	18160.8	16464.6	140460	274224	21971.4	18084.5	17820.2	1.60861e+06	15871.1	14762.7	13965	609178	1.49692e+06	114904	3.03564e+06	305934	14789.2	13056.7	15531.4	129406	13676.8	13075.4	416484	38764.5	15334.9	159057	16234.1	16397.6	20209.1	20245.5	908221	17838.8	282796	114229
Com_305_neg	LPC 18:4	C26 H46 N O7 P	561.308	8.313	560.301	--	--	LMGP01050129			blue	551171	173161	161102	158606	151858	137259	135341	118124	139918	117716	121376	113495	100973	1.14445e+06	119655	116860	136043	900527	144117	181988	156797	129172	108372	691144	79335.3	167263	83947.8	279527	85193.4	55813.4	76785.2	64368.2	69062.3	75875.9	87058.2	72788.3	79145.4	151607
Com_305_pos	(±)13-HpODE	C18 H32 O4	294.217	8.408	295.224	--	--	--			yellow	4.85805e+06	5.71882e+06	5.4513e+06	3.41351e+06	4.6759e+06	3.27005e+06	4.61912e+06	4.82368e+06	1.7407e+07	8.17381e+06	2.40115e+07	5.05378e+06	5.00059e+06	4.12357e+06	4.18465e+06	2.47395e+06	4.59811e+06	3.52136e+06	7.86652e+06	5.49554e+06	5.15829e+06	3.97275e+06	5.74668e+06	4.79954e+06	3.99032e+06	3.72814e+06	4.38486e+06	3.98594e+06	4.44115e+06	4.22763e+06	4.1989e+06	4.78578e+06	9.85273e+06	3.30762e+06	5.59798e+06	1.19151e+07	3.99636e+06	3.9242e+06
Com_306_neg	4-Hydroxybenzylcyanide	C8 H7 N O	133.056	4.935	132.049	C03766	HMDB0029757	--			turquoise	343795	374705	353853	367797	350230	366437	361805	360669	389356	386209	358642	383130	344004	360108	346749	347902	351316	326382	383793	505072	496254	480099	481587	400555	403449	417870	396463	380740	403243	370365	383869	373842	369571	458944	395881	374686	363824	373849
Com_306_pos	PC O-40:2	C48 H94 N O7 P	827.693	10.128	828.7	--	--	LMGP01020272			grey	6.43758e+06	7.4455e+06	9.74418e+06	9.00744e+06	7.65219e+06	6.11026e+06	7.46793e+06	6.22059e+06	8.42284e+06	9.53847e+06	6.93895e+06	7.82395e+06	1.83608e+07	7.44453e+06	8.19172e+06	7.39848e+06	8.71847e+06	9.03898e+06	7.91587e+06	8.47008e+06	8.38369e+06	5.08786e+06	10417325	8.66423e+06	6.89638e+06	1.06364e+07	9.60077e+06	6.60699e+06	5.17111e+06	6.09e+06	1.76546e+07	5.79515e+06	9.50452e+06	8.1709e+06	8.2369e+06	8.45787e+06	8.78263e+06	1.14491e+07
Com_307_neg	LNAPE 18:2/N-20:1	C43 H80 N O8 P	769.565	10.547	768.558	--	--	--			yellow	571593	1.06056e+06	717197	812497	720330	613758	860130	643318	2.23323e+06	732073	680384	1.27881e+06	765867	496349	496874	570677	979656	733311	912767	1.15804e+06	1.14231e+06	755220	1.22363e+06	811368	667001	445810	1.16942e+06	652196	600021	696283	923866	964383	1.30527e+06	832447	1092886	1.04246e+06	657832	708401
Com_307_pos	Boc-beta-cyano-L-alanine	C9 H14 N2 O4	214.095	1.278	215.103	--	--	--			turquoise	404400	211372	286908	481321	372865	399875	866434	267121	317429	7.15967e+06	3.14093e+06	3.02364e+06	341312	402543	2.22594e+06	2.42024e+06	337960	331177	418824	366853	489791	362103	371741	3.21271e+06	408959	482100	468906	414808	6.14198e+06	413707	427898	326185	438791	2.56987e+06	1.06116e+06	805265	3.87603e+06	2.2441e+06
Com_308_neg	Trenbolone acetate	C20 H24 O3	312.173	6.315	311.166		HMDB0259120	--	nKD		turquoise	79208.8	81987.6	82722.1	82916.4	85203.6	77161.9	79535.7	75658.1	95388.3	77579.6	75279.1	70454.7	72303.5	67723.1	69074.5	66466.7	70625.5	71215.2	71404.8	115357	103976	94961.3	104076	91818.4	80353.9	96328	110582	96441.2	108345	99742.2	105896	94458	100323	108164	100414	99345.7	100321	92675.8
Com_308_pos	ethyl 3-oxo-3-(1H-pyrazol-5-ylamino)propanoate	C8 H11 N3 O3	219.059	1.287	220.067	--	--	--	nKD	Post-treatment	turquoise	6.05072e+06	2.74752e+06	6.74077e+06	6.82735e+06	5.01228e+06	1.5888e+06	7.87318e+06	6.39593e+06	2.75798e+06	1.38388e+06	2.31554e+06	3.24076e+06	2.55791e+06	1.03855e+07	8.55185e+06	5.46358e+06	3.17989e+06	1.11426e+07	2.28904e+06	3.02902e+06	4.46166e+06	8.6714e+06	6.39181e+06	3.45476e+06	6.44806e+06	1.00637e+07	1.90855e+06	7.39974e+06	1.3957e+06	3.07642e+06	1.38496e+06	765411	1.98144e+06	3.39534e+06	2.58846e+06	1.23386e+06	5.20827e+06	6.47001e+06
Com_309_neg	LPC O-18:2	C26 H52 N O6 P	551.36	10.141	550.353	--	--	--			blue	3.35761e+06	7.42527e+06	7.83402e+06	4.51687e+06	1.07868e+07	1.06133e+07	7.57002e+06	6.18119e+06	2.1434e+06	2.94339e+06	3.93929e+06	7.93942e+06	3.51685e+06	8.44091e+06	8.33357e+06	6.78705e+06	3.10894e+06	9.84692e+06	2.21873e+06	7.2477e+06	1.01084e+07	1.12557e+07	3.5761e+06	9.43491e+06	3.57229e+06	9.57169e+06	3.08327e+06	7.98782e+06	4.01676e+06	3.66005e+06	2.3231e+06	2.61591e+06	1.95813e+06	2.66337e+06	3.59907e+06	6.82579e+06	7.20083e+06	8.32815e+06
Com_309_pos	3-Acetoxyurs-12-en-23-oic acid	C32 H50 O4	498.368	11.266	499.375	--	--	--			grey	1.73655e+06	2.66575e+06	2.18363e+06	2.15454e+06	1.2081e+06	1.54433e+06	4.42044e+06	992222	3.38171e+06	1.10149e+07	1.72166e+06	1.16263e+06	6.11121e+06	2.8014e+06	3.50615e+06	1.69901e+06	4.88349e+06	5.00098e+06	3.44005e+06	2.61214e+06	5.16523e+06	3.0455e+06	2.52325e+06	1.95495e+06	2.29101e+06	1.83861e+06	2.18964e+06	1.79908e+06	3.74453e+06	2.91088e+06	1.38824e+06	1.50784e+06	4.53933e+06	4.20122e+06	7.53191e+06	7.43847e+06	7.72528e+06	8.14206e+06
Com_310_neg	Prostaglandin A3	C20 H28 O4	314.189	7.863	313.182	--	--	LMFA03010140			grey	310312	379390	522229	783798	387444	231075	362126	286527	368545	326446	779169	476258	303950	661271	260774	244838	193690	310963	268471	461299	291514	278892	323934	599040	373922	266338	272579	486604	463472	333305	298023	2.58201e+06	951572	525136	263364	315474	1.10512e+06	1.75854e+06
Com_310_pos	LPC 10:0-SN1	C18 H38 N O7 P	411.238	7.044	412.246	--	--	--			turquoise	236660	899514	270408	250566	234656	239447	221313	260209	250632	272346	242602	237976	211724	263475	217313	182605	239693	229929	253984	233415	268338	275008	242248	247736	195300	232451	270912	246297	248995	215942	307859	211191	291945	235523	224764	219901	207309	242726
Com_311_neg	Cer 25:0;2O/15:0;O(FA 18:1)	C58 H113 N O5	903.865	10.655	902.857	--	--	--			yellow	257803	1.46139e+06	544070	1.06361e+06	598118	573440	842652	690105	2.16565e+06	581074	605252	1.60639e+06	2.36231e+06	707057	313199	1.12462e+06	1.45786e+06	833912	1.34399e+06	1.25006e+06	1.75485e+06	647497	1.81862e+06	919613	600621	253091	1.24913e+06	393413	273271	396647	657125	671308	626615	241281	1.16905e+06	1.04522e+06	909610	845603
Com_311_pos	L-Tryptophan	C11 H12 N2 O2	204.09	5.667	205.097	C00078	HMDB0000929	--			blue	1.33636e+07	1.4478e+07	1.45047e+07	1.48621e+07	1.13352e+07	1.31212e+07	1.41643e+07	1.55614e+07	2.58527e+07	1.07191e+07	1.44673e+07	1.11419e+07	8.85973e+06	1.00431e+07	8.45141e+06	9.9863e+06	3.90489e+06	1.3644e+07	1.08182e+07	9.44066e+06	1.04369e+07	1.23458e+07	9.58408e+06	1.12914e+07	9.49518e+06	1.48382e+07	9.94468e+06	1.35877e+07	1.25092e+07	1.0043e+07	7.95019e+06	4.82405e+06	7.31531e+06	7.90291e+06	8.69909e+06	5.82307e+06	8.82067e+06	1.17138e+07
Com_312_neg	(±)8(9)-DiHET	C20 H34 O4	338.244	10.751	337.237	--	--	--			yellow	800026	513318	1.75604e+06	1.54157e+06	1.60709e+06	1.84734e+06	1.48472e+06	2.21291e+06	3.01186e+06	810964	1.92639e+06	2.5865e+06	1.08211e+06	782499	376524	1.10677e+06	4.22042e+06	2.87156e+06	4.30593e+06	8.89257e+06	7.87471e+06	5.69967e+06	3.75995e+06	1.81016e+06	2.87552e+06	833812	3.63649e+06	1.63822e+06	1.1862e+06	1.77913e+06	6.00019e+06	4.16237e+06	1.74988e+06	1.10118e+06	2.10705e+06	1.92758e+06	1.34434e+06	1.05155e+06
Com_312_pos	LPC 22:1-SN1	C30 H60 N O7 P	577.41	11.407	578.417	--	--	--	nKD		blue	1.59756e+06	2.81357e+06	2.82925e+06	1.02011e+06	1.20583e+06	1.178e+06	2.44469e+06	1.96454e+06	237471	1.40052e+06	1.45693e+06	1.71617e+06	2.07522e+06	2.48567e+06	1.29668e+06	2.22383e+06	552376	5.76235e+06	817776	1.70595e+06	821237	3.01278e+06	299782	1.83316e+06	1.2677e+06	1.41828e+06	624231	1.46741e+06	2.19674e+06	1.36318e+06	253970	380254	5.49687e+06	799326	780620	1.91187e+06	1.62946e+06	1.48209e+06
Com_313_neg	trans-Cinnamic acid	C9 H8 O2	148.053	4.885	147.045	C00423	HMDB0000930	--	KD		brown	6.02863e+06	4.37724e+06	5.77937e+06	4.50192e+06	3.9761e+06	4.42132e+06	4.57457e+06	5.04392e+06	7.20132e+06	6.9782e+06	4.534e+06	5.53669e+06	5.16331e+06	7.01799e+06	5.52176e+06	4.67467e+06	7.90923e+06	5.97872e+06	1.2726e+07	5.01173e+06	6.17275e+06	5.04157e+06	1.1097e+07	6.08601e+06	5.90959e+06	6.31549e+06	6.64027e+06	5.94427e+06	4.44122e+06	4.95632e+06	8.29175e+06	4.46524e+06	4.69795e+06	4.76857e+06	8.41978e+06	5.29167e+06	7.04098e+06	9.01255e+06
Com_313_pos	Indole	C8 H7 N	117.058	4.887	118.065	C00463	HMDB0000738	--			brown	9.33058e+06	1.82633e+07	2.08852e+07	1.95895e+07	1.85004e+07	1.97631e+07	1.98399e+07	1.9981e+07	2.74383e+07	2.53069e+07	1.97957e+07	2.21952e+07	1.48141e+07	1.8749e+07	1.55667e+07	1.43339e+07	2.15746e+07	1.79347e+07	3.22304e+07	1.6559e+07	1.8968e+07	1.52081e+07	3.29885e+07	1.90033e+07	1.58444e+07	1.97888e+07	2.07588e+07	1.80002e+07	1.74405e+07	1.6459e+07	2.16745e+07	1.36102e+07	1.52818e+07	1.52423e+07	2.3122e+07	1.80886e+07	2.11342e+07	2.71225e+07
Com_314_neg	(±)18-HEPE	C20 H30 O3	318.22	7.969	317.213	--	--	--			yellow	825586	184128	170285	508536	160113	168118	184250	974932	162862	156369	141619	575294	761572	274923	114247	116730	273465	4.14433e+06	108714	144473	135228	111161	278920	153144	91887.1	93801.8	448885	84302.2	95519.2	78831.3	275825	864265	831865	1.04028e+06	181578	334192	504458	133530
Com_314_pos	9-HOTrE	C18 H30 O3	294.219	10.309	295.226	--	--	LMFA02000024			yellow	718306	814776	1.76933e+06	1.19061e+06	697585	916472	1.1797e+06	561583	2.07522e+06	1.47867e+06	711268	671743	2.40771e+06	1.1126e+06	1.52478e+06	1.22338e+06	1.27099e+06	954256	1.69271e+06	857903	1.39619e+06	1.23773e+06	2.78179e+06	1.20519e+06	1.59211e+06	1.21788e+06	1.53158e+06	1.66193e+06	1.35408e+06	1.40278e+06	1.66202e+06	1.07102e+06	2.36463e+06	2.20425e+06	2.6537e+06	1.84706e+06	1.51603e+06	1.27777e+06
Com_315_neg	LPC 12:0	C20 H42 N O7 P	485.276	7.832	484.269	--	--	LMGP01050009			blue	2.58879e+06	181103	2.63836e+06	923674	1.11022e+06	1.40705e+06	158022	393242	198731	3.67772e+06	3.57074e+06	1.12091e+06	139762	5.09694e+06	125347	1.82977e+06	124849	2.81373e+06	271480	1.18253e+06	469358	1.2347e+06	252703	302257	1.14482e+06	1.59346e+06	643099	6.94602e+06	4.54419e+06	745368	603999	159530	1.44831e+06	116508	1.76325e+06	1.68229e+06	1.14735e+06	443762
Com_315_pos	Folic acid	C19 H19 N7 O6	441.137	6.602	442.144	C00504	HMDB0000121	--			turquoise	173345	164503	170681	168878	167478	144238	157052	153146	185196	199916	178802	169126	141184	150590	127112	130145	131079	133448	129488	127285	138503	128876	141087	138926	127643	139970	140097	131471	141616	136070	216364	184900	217326	155672	146501	135596	141532	134847
Com_316_neg	PE-Cer 12:1;2O/22:0	C36 H73 N2 O6 P	660.523	10.602	659.515	--	--	--			yellow	411201	1.85404e+06	829237	1.58686e+06	874747	803893	1.14479e+06	940974	2.91577e+06	768224	791058	2.07745e+06	1.26133e+06	412034	394993	630084	1.83824e+06	1.05804e+06	1.72489e+06	1.65127e+06	2.2085e+06	910898	2.67079e+06	1.42153e+06	1.01917e+06	462176	2.47742e+06	855311	657398	1.12953e+06	2.10611e+06	2.06604e+06	2.51266e+06	1.02027e+06	1.82229e+06	1.8698e+06	881767	632912
Com_316_pos	Lidocaine N-oxide	C14 H22 N2 O2	250.168	5.48	251.175	--	--	--	nKD		turquoise	11714.5	13660.5	12500.1	12442.9	11945.1	11590.6	11730.2	11271.4	15547.5	13528	12361.4	11369.3	10101.4	9118.55	21982.4	9487.31	9350.5	8495.88	9075.94	8764.47	9328.12	8791.31	8993.54	9263.78	8480.72	8713.26	9223.66	9125.84	11072.9	9253.69	9752.14	9302.51	10450.6	11938.6	10618.3	9659.15	9096.92	9472.08
Com_317_neg	N-lactoyl-phenylalanine	C12 H15 N O4	237.101	5.734	236.093		HMDB0062175	--	KD		brown	2.36755e+06	1.74463e+06	3.4257e+06	3.16046e+06	1.15825e+06	2.63152e+06	1.25438e+06	728072	3.47394e+06	4.80024e+06	1.60879e+06	1.47831e+06	1.07239e+06	4.20974e+06	2.2046e+06	1.64658e+06	1.70164e+06	1.7295e+06	3.39208e+06	1.59479e+06	2.20123e+06	2.63816e+06	7.12534e+06	2.4736e+06	1.88648e+06	2.88036e+06	2.50798e+06	1.76433e+06	2.39445e+06	1.58535e+06	3.10535e+06	917154	2.1143e+06	1.9569e+06	1.70424e+06	1.72142e+06	2.77336e+06	2.84564e+06
Com_317_pos	LPC 18:1-SN1	C26 H52 N O7 P	521.348	10.461	522.355	--	--	--		Post-treatment	blue	1.1874e+07	2.06095e+07	1.60818e+07	1.18221e+07	9.38902e+06	7.61565e+06	6.14019e+06	5.58211e+06	1.31475e+06	6.72e+06	7.96867e+06	6.2048e+06	9.38905e+06	1.74882e+07	1.14124e+07	8.75625e+06	3.98651e+06	1.60459e+07	4.86173e+06	7.69638e+06	6.1444e+06	9.17993e+06	3.06187e+06	1.44988e+07	3.96677e+06	9.54487e+06	5.79754e+06	1.42188e+07	1.7487e+07	1.27119e+07	3.19217e+06	4.68699e+06	5.40896e+06	6.31846e+06	7.66208e+06	1.57768e+07	1.17787e+07	9.07481e+06
Com_318_neg	LPG 16:0	C22 H45 O9 P	484.281	10.258	483.274	--	--	LMGP04050008			blue	7.19116e+06	3.3277e+06	8.25406e+06	5.84002e+06	4.27495e+06	5.82509e+06	6.80125e+06	3.09985e+06	2.34824e+06	8.3966e+06	4.23781e+06	2.6887e+06	2.83537e+06	7.30713e+06	5.93092e+06	2.58775e+06	2.30072e+06	6.21947e+06	3.85908e+06	7.04156e+06	1.05188e+07	8.72842e+06	4.88578e+06	6.47027e+06	4.07451e+06	6.29932e+06	5.45693e+06	7.98647e+06	9.22145e+06	4.66129e+06	2.80157e+06	3.55699e+06	4.16771e+06	3.81824e+06	4.24764e+06	6.81412e+06	6.23239e+06	4.17273e+06
Com_318_pos	3-(3-Methoxyphenyl)propionic acid	C10 H12 O3	180.079	5.634	163.075		HMDB0059969	--			pink	3.61434e+06	4.27896e+06	3.63591e+06	3.75138e+06	3.75662e+06	3.8741e+06	3.99347e+06	4.19045e+06	4.7261e+06	4.4324e+06	4.26045e+06	4.72431e+06	4.86255e+06	3.34061e+06	3.63623e+06	3.3874e+06	3.62379e+06	3.41693e+06	3.48362e+06	3.60369e+06	4.37663e+06	3.61322e+06	5.28271e+06	3.32346e+06	3.48831e+06	3.21241e+06	3.81027e+06	3.00299e+06	3.41523e+06	3.53074e+06	3.96639e+06	3.7866e+06	4.49869e+06	3.48972e+06	4.14301e+06	4.34301e+06	3.73912e+06	3.89865e+06
Com_319_neg	2-Phenylpropionic acid	C9 H10 O2	150.068	5.747	149.061		HMDB0011743	--			pink	691962	519096	678983	788740	578308	810318	602474	538822	3.5728e+06	569197	498338	899372	2.09261e+06	839136	610315	605837	918197	603609	606724	388059	1.88498e+06	529768	2.74164e+06	813711	730415	378322	1.11604e+06	445316	201632	409562	1.5007e+06	619974	463717	1.1196e+06	1.51555e+06	617845	735416	631293
Com_319_pos	Methyl cinnamate	C10 H10 O2	162.068	5.634	163.075	C06358	HMDB0033833	--			pink	4.41331e+06	5.1466e+06	4.81671e+06	5.10118e+06	4.99762e+06	4.74662e+06	4.72524e+06	4.95401e+06	6.84619e+06	5.24201e+06	5.07058e+06	5.79674e+06	6.8062e+06	4.03559e+06	4.30618e+06	4.09777e+06	3.98393e+06	4.28154e+06	4.31045e+06	4.3336e+06	7.53671e+06	4.39806e+06	8.53115e+06	4.03886e+06	4.1764e+06	3.85266e+06	5.52898e+06	4.17496e+06	4.19328e+06	4.77272e+06	5.09126e+06	5.11768e+06	5.42666e+06	4.84824e+06	5.01082e+06	5.2278e+06	4.71653e+06	4.60052e+06
Com_320_neg	LPI 18:3	C27 H47 O12 P	594.281	8.935	593.274	--	--	LMGP06050028	nKD		turquoise	333859	568331	951644	358762	310103	1.1358e+06	926243	848314	508253	1.58968e+06	814394	250626	465652	1.22267e+06	339665	1.08807e+06	397253	1.74479e+06	1.13678e+06	750424	2.17361e+06	319330	807181	1.19008e+06	275348	492098	452558	883828	1.38959e+06	1.18778e+06	476025	1.09148e+06	641849	557076	950855	2.61751e+06	888569	1.00573e+06
Com_320_pos	1-(4-nitrophenyl)-1H-indole	C14 H10 N2 O2	238.07	5.753	239.077	--	--	--			grey	3.6478e+06	3.42032e+06	3.46931e+06	3.32932e+06	7.85793e+06	2.85666e+06	3.6541e+06	3.46425e+06	5.46365e+06	3.31992e+06	5.75788e+06	4.36059e+06	2.39043e+06	8.20338e+06	5.12887e+06	5.39683e+06	5.37257e+06	4.09128e+06	4.41331e+06	4.18951e+06	5.41735e+06	3.69643e+06	8.36765e+06	4.70982e+06	4.48715e+06	5.63931e+06	7.24296e+06	7.90509e+06	1.0512e+07	8.83738e+06	6.16626e+06	1.65448e+07	5.76605e+06	1.17955e+07	4.02986e+06	7.47005e+06	3.85126e+06	5.65977e+06
Com_321_neg	LPI 22:4	C31 H53 O12 P	648.329	10.709	647.321	--	--	LMGP06050013			yellow	423055	2.40504e+06	897513	1.7574e+06	988870	944443	1.38335e+06	1.12864e+06	3.52743e+06	1.54934e+06	976103	2.58124e+06	1.61491e+06	510206	454974	794660	2.31364e+06	1.32547e+06	2.14456e+06	2.01791e+06	2.87096e+06	1.0806e+06	3.12157e+06	1.6396e+06	1.15882e+06	512732	2.79353e+06	964066	2.09974e+06	1.28204e+06	2.40236e+06	2.39548e+06	2.89933e+06	1.23369e+06	2.13134e+06	2.19629e+06	1.03941e+06	748143
Com_321_pos	2-{[(3-eth-1-ynylphenyl)imino]methyl}-4-nitrophenol	C15 H10 N2 O3	266.068	7.398	267.076	--	--	--		Pre-treatment	pink	118921	114222	113781	108173	89777.5	84462.5	91933.7	68938.4	92708.7	69820	68622	73731.5	529997	54850.3	41268	44092.3	499893	51762.5	41163.6	34310.5	1.38253e+06	35632.5	3.4531e+06	39577.2	33058.9	36179.8	560032	29647.4	31921.5	27982.3	174970	25034.7	32089.4	35037.3	1.43758e+06	26613.8	485543	26201
Com_322_neg	LPC 19:1	C27 H54 N O7 P	581.371	10.185	580.363	--	--	LMGP01050130		Post-treatment	blue	4.62216e+06	3.14985e+06	9.28027e+06	4.57938e+06	5.43328e+06	4.47114e+06	4.32296e+06	3.41169e+06	903191	2.62328e+06	4.89747e+06	3.87783e+06	1.63279e+06	7.07796e+06	4.11912e+06	3.84124e+06	999487	6.18272e+06	1.36338e+06	7.87418e+06	4.73334e+06	8.03245e+06	1.96281e+06	6.01538e+06	2.7689e+06	7.73497e+06	2.76149e+06	7.83611e+06	1.06765e+07	4.95646e+06	1.58742e+06	2.35007e+06	2.16181e+06	2.26181e+06	3.35407e+06	4.92015e+06	4.55251e+06	3.70407e+06
Com_322_pos	2,3,4-Trihydroxybenzoic acid	C7 H6 O5	170.022	5.318	193.011		HMDB0059964	--			brown	219107	261412	213001	215055	218179	186278	178765	173018	208241	1.37323e+06	3.37798e+06	3.4124e+06	261904	149851	1.25688e+06	1.05374e+06	129243	127030	139837	119572	127191	122315	129439	3.07635e+06	115937	126935	118137	116255	4.97595e+06	131166	137597	4.85346e+06	158058	1.67955e+07	9.47161e+06	9.1521e+06	1.78355e+06	2.25036e+06
Com_323_neg	Prostaglandin F2α 1-11-lactone	C20 H32 O4	336.231	7.127	335.223	--	--	--			grey	329024	438678	1.61927e+06	552956	271846	246178	3.46326e+06	3.78866e+06	554984	1.27592e+06	409155	1.12209e+06	1.09313e+06	327897	666104	408683	1.4565e+06	3.92728e+06	836781	379853	609119	1.09336e+06	2.05216e+06	1.40907e+06	788097	235456	1.77282e+06	848818	3.81396e+06	1.40209e+06	1.04402e+06	8.80675e+06	908061	1.41536e+06	2.05091e+06	994109	2.40501e+06	1.02902e+06
Com_323_pos	PC O-22:5	C30 H52 N O7 P	569.348	9.187	570.355	--	--	--	nKD		turquoise	2.53116e+06	657381	5.63405e+06	4.28398e+06	2.4729e+06	2.24161e+06	3.02885e+06	2.42042e+06	1.3855e+06	2.85573e+06	5.95911e+06	1.67564e+06	1.96389e+06	4.78796e+06	2.55732e+06	2.50311e+06	1.81152e+06	5.28655e+06	2.05939e+06	3.21035e+06	2.11526e+06	1.92785e+06	1.91219e+06	5.58099e+06	1.33562e+06	4.87916e+06	1.44696e+06	2.82144e+06	3.08677e+06	3.03034e+06	576466	2.18535e+06	1.77572e+06	5.00835e+06	2.3758e+06	6.85644e+06	6.6531e+06	4.28169e+06
Com_324_neg	ST 28:1;O;Hex;FA 18:2	C52 H88 O7	884.687	10.105	883.679	--	--	--	nKD		yellow	261434	1.79848e+06	913991	1.67704e+06	1.63037e+06	1.56148e+06	3.09613e+06	1.66029e+06	6.44032e+06	1.3455e+06	661814	3.69637e+06	2.34657e+06	169222	174408	585673	3.04743e+06	967739	2.74533e+06	4.03098e+06	3.17807e+06	680814	4.16054e+06	1.6669e+06	1.30124e+06	201715	3.6873e+06	894596	818696	2.82421e+06	5.06417e+06	4.45882e+06	5.62327e+06	2.03852e+06	2.79898e+06	3.45955e+06	1.94803e+06	582919
Com_324_pos	Progesterone	C21 H30 O2	314.224	5.824	297.221	C00410	HMDB0001830	LMST02030159			grey	174477	194576	194011	189148	179994	177288	171989	162886	190747	4.77667e+06	183305	176972	153461	134878	145173	130529	142767	151171	130783	129323	137566	137345	142629	138460	132056	130875	159920	136790	2.58499e+07	3.02704e+06	147088	145127	2.26457e+06	169532	189085	4.19647e+06	151486	147707
Com_325_neg	PE O-16:0_20:4	C41 H76 N O7 P	725.538	10.623	724.531	--	--	--			yellow	472046	2.6491e+06	976485	1.8903e+06	1.05283e+06	986066	1.43503e+06	1.16317e+06	3.60933e+06	950035	975743	2.55216e+06	1.57874e+06	500156	934072	819227	2.16636e+06	1.23649e+06	2.00094e+06	2.143e+06	2.91933e+06	1.19224e+06	3.05178e+06	3.05033e+06	1.50496e+06	1.04623e+06	2.8459e+06	985994	761334	1.83882e+06	2.47926e+06	2.47766e+06	3.00537e+06	1.28166e+06	2.22202e+06	2.29539e+06	1.08908e+06	785945
Com_325_pos	Indole-3-carboxaldehyde	C9 H7 N O	145.056	4.041	146.063	C08493	HMDB0029737	--			red	484579	533221	498927	488823	520547	450880	446762	447197	455009	463572	457984	452640	394042	2.83781e+06	339935	319668	342804	321301	346633	320646	337650	323325	327813	344192	319053	318686	316132	325530	425595	346983	358989	373541	407340	584260	436059	392290	371319	363190
Com_326_neg	2-[(3-methyl-1-phenyl-1H-pyrazol-5-yl)amino]benzoic acid	C17 H15 N3 O2	311.129	6.301	292.111	--	--	--	nKD		turquoise	180387	186197	189551	190884	196158	178093	183542	174449	220929	188560	172089	160304	163498	151936	155318	148061	151626	150234	147677	230596	218217	187156	192318	165080	146242	161980	189335	154093	168887	149980	155590	135720	141099	149070	134548	130088	130112	118536
Com_326_pos	Dl-Glyceraldehyde3-phosphate	C3 H7 O6 P	169.998	1.3	171.005	--	--	--			brown	3.23674e+06	6.68797e+06	3.17571e+06	2.85537e+06	5.27049e+06	3.01558e+06	2.59122e+06	2.44768e+06	3.76263e+06	4.54786e+06	4.41791e+06	3.65452e+06	4.40517e+06	3.49274e+06	2.81783e+06	2.64235e+06	4.10018e+06	2.48045e+06	4.02967e+06	2.64171e+06	3.69907e+06	3.2373e+06	3.22315e+06	4.35115e+06	2.23484e+06	2.44299e+06	2.47146e+06	2.45036e+06	6.83044e+06	2.56057e+06	3.65115e+06	3.4224e+06	5.52636e+06	9.80074e+06	6.50093e+06	5.49539e+06	4.20167e+06	3.14136e+06
Com_327_neg	(+/-)19(20)-DiHDPA	C22 H34 O4	362.247	7.692	361.239	--	--	--	nKD		turquoise	952873	729448	686426	557028	318424	642327	263258	148929	436664	548355	409718	594101	130453	465947	127398	242351	455803	268658	172188	642903	1.09156e+06	809000	1.56099e+06	1.26792e+06	624370	289500	1.057e+06	494294	704454	392301	649802	1.33264e+06	1.90301e+06	369077	1.39595e+06	757336	693805	603182
Com_327_pos	3-Acetyl-11-keto-β-boswellic acid	C32 H48 O5	512.348	9.699	513.355		HMDB0245953	--			brown	1.66745e+06	2.49575e+06	1.50293e+06	3.17355e+06	2.39006e+06	2.47542e+06	2.98606e+06	1.71813e+06	4.40752e+06	9.60088e+06	4.45161e+06	2.4938e+06	2.5598e+06	1.98473e+06	2.13854e+06	1.26503e+06	1.82098e+06	1.39615e+06	2.84328e+06	1.69442e+06	2.5929e+06	1.36285e+06	4.17207e+06	646046	1.66158e+06	962802	3.2025e+06	2.52532e+06	5.01787e+06	2.99939e+06	2.27038e+06	1.25628e+06	8.08316e+06	3.89156e+06	1.14695e+07	4.28075e+06	2.13103e+06	2.43719e+06
Com_328_neg	5-chloro-N-(4-morpholinophenyl)-1H-indole-2-carboxamide	C19 H18 Cl N3 O2	355.11	5.231	354.103	--	--	--			brown	233733	195080	186950	180305	176680	238156	184823	192402	199857	267431	271414	188400	184660	188013	188868	185847	164173	169134	186398	289983	256759	248760	246080	265609	205130	226025	223276	218687	212684	194913	195587	212019	205820	236361	213894	194507	199556	205967
Com_328_pos	4-[(2-cyclohex-1-enylethyl)amino]-2H-chromen-2-one	C17 H19 N O2	269.142	5.568	270.149	--	--	--			red	181671	174396	184179	205908	181609	173471	175615	160192	169043	185232	178023	168780	152054	153437	140467	144972	139091	124191	138768	131772	145282	135468	146752	147447	142032	130997	131904	140413	156085	139182	142958	150162	166561	172151	149024	169356	150723	173384
Com_329_neg	PC 16:0_18:2;2O	C42 H80 N O10 P	835.56	11.101	834.553	--	--	--			grey	306496	311153	305777	346415	308920	317316	329858	322436	313403	320514	262903	226348	244085	180960	172802	277669	107002	163380	383732	1.06999e+06	717705	805677	184475	216498	231962	223151	411553	214297	232357	231683	270953	301069	1.2863e+06	445455	731656	314089	428370	396379
Com_329_pos	CAR 7:0	C14 H28 N O4	273.194	5.69	274.201	--	--	--			green	487040	224139	1.69923e+06	1.74089e+06	923006	1.56949e+06	1.6471e+06	1.3138e+06	1.70927e+06	1.6274e+06	2.43089e+06	1.82737e+06	774062	689910	401097	977673	1.50018e+06	1.68298e+06	2.38791e+06	1.81798e+06	2.36299e+06	2.72209e+06	4.364e+06	1.22342e+06	1.4145e+06	926448	2.02521e+06	950825	1.39851e+06	1.77612e+06	2.83701e+06	2.2657e+06	3.28184e+06	1.99919e+06	2.2654e+06	3.14374e+06	1.29384e+06	1.11906e+06
Com_330_neg	Mag (18:1)	C21 H40 O4	356.293	10.76	355.286	--	--	--			turquoise	1.4591e+06	849424	1.30194e+06	960697	1.25535e+06	1.25258e+06	1.00911e+06	920016	1.07833e+06	1.64898e+06	1.2721e+06	811428	889642	1.49319e+06	975308	1.00853e+06	1.16061e+06	1.20471e+06	1.17054e+06	2.73168e+06	3.0358e+06	2.5717e+06	1.52423e+06	2.1051e+06	1.59119e+06	910878	2.20391e+06	1.39524e+06	1.42069e+06	674523	981814	818506	664121	814194	1.42301e+06	1.06339e+06	1.15202e+06	791214
Com_330_pos	LPC 22:6-SN1	C30 H50 N O7 P	567.335	9.232	568.342	--	--	--			turquoise	6.67361e+06	4.77861e+06	8.54284e+06	5.41524e+06	5.08927e+06	9.0074e+06	3.82485e+06	4.09662e+06	1.01898e+06	8.97961e+06	9.59247e+06	4.36727e+06	2.69807e+06	1.3051e+07	5.72683e+06	6.24299e+06	2.25804e+06	7.19831e+06	2.15282e+06	5.37067e+06	4.86161e+06	6.348e+06	2.24631e+06	9.85075e+06	2.92263e+06	6.34755e+06	2.8871e+06	8.47798e+06	1.06684e+07	6.78238e+06	2.16098e+06	5.71777e+06	3.93972e+06	4.97024e+06	2.78007e+06	1.2018e+07	7.04924e+06	5.18519e+06
Com_331_neg	11(Z)-Eicosenoic acid	C20 H38 O2	356.293	9.707	355.286		HMDB0033022	--	nKD		turquoise	265274	676666	361855	524504	348774	217861	221905	218931	546913	1.26763e+06	211570	177467	222305	223771	228988	172893	422344	505613	174779	301199	750957	278073	473826	264666	637155	286620	608002	525370	288530	201741	216870	148864	179328	255077	894118	206978	1.11397e+06	471681
Com_331_pos	N-Formylkynurenine	C11 H12 N2 O4	236.08	4.849	237.087	C02700	HMDB0060485	--			brown	153661	144908	265581	167864	402659	171753	161836	167150	893179	781409	215587	419423	190090	593116	390201	636918	294278	238491	1.26232e+06	187731	231735	227418	442055	6.10466e+06	348647	268781	871979	245535	746781	233539	1.11925e+06	206078	742502	212324	333191	827926	544646	464240
Com_332_neg	ADGGA 18:2_12:0_12:0	C51 H90 O12	894.641	10.108	893.634	--	--	--	nKD		yellow	7000.03	144066	138913	203386	43139.1	16220	29559.2	20884.3	875657	42312.5	145585	567144	184962	88204.9	133162	191281	499749	282515	672786	1.32671e+06	785226	87277.3	626020	174473	69648.5	32405.6	381346	68920.7	89434.9	334841	537550	634117	491892	267493	333576	418330	241493	170562
Com_332_pos	Deoxyadenosine	C10 H13 N5 O3	251.101	1.493	252.109	C00559	HMDB0000101	--			brown	2.78432e+06	5.13629e+06	2.4092e+06	2.37304e+06	4.17909e+06	2.65345e+06	2.53383e+06	2.17148e+06	3.22823e+06	3.69697e+06	3.89121e+06	3.40488e+06	3.43309e+06	3.39296e+06	2.71451e+06	2.8612e+06	3.39309e+06	2.76453e+06	3.33447e+06	3.05491e+06	3.12517e+06	3.04352e+06	2.87067e+06	3.76987e+06	2.83764e+06	2.62921e+06	2.60458e+06	2.60424e+06	5.96474e+06	2.76755e+06	3.65732e+06	3.40934e+06	4.61792e+06	6.55168e+06	5.81876e+06	4.24568e+06	3.80511e+06	3.62559e+06
Com_333_neg	Lysops 22:5	C28 H46 N O9 P	571.29	9.438	570.283	--	--	--	nKD	Post-treatment	turquoise	1.09232e+06	1.00842e+06	2.53997e+06	2.95987e+06	1.2149e+06	595208	2.09595e+06	1.0328e+06	483641	1.90962e+06	1.03518e+06	311262	298672	1.62148e+06	1.76109e+06	1.33377e+06	208631	2.567e+06	438188	1.38303e+06	747457	1.16564e+06	520657	1.25637e+06	321559	3.08687e+06	533742	2.17e+06	4.04397e+06	1.45427e+06	210509	371610	461595	822048	830416	2.6006e+06	2.6075e+06	2.15433e+06
Com_333_pos	Diosgenin	C27 H42 O3	414.313	8.224	415.32	C08898	HMDB0242671	LMST01080037			green	1.68948e+06	2.69892e+06	2.76311e+06	1.71242e+06	1.25482e+06	1.39866e+06	2.32741e+06	2.14721e+06	3.89355e+06	3.35392e+06	1.28286e+06	3.50623e+06	2.53774e+06	1.80773e+06	1.05726e+06	1.56905e+06	3.73998e+06	1.96372e+06	5.04826e+06	2.25071e+06	3.29593e+06	1.30062e+06	4.70387e+06	1.42041e+06	1.98653e+06	1.1522e+06	7.53073e+06	2.81078e+06	1.99929e+07	4.53301e+06	3.89888e+06	1.8679e+06	4.84719e+06	2.21963e+06	6.01684e+06	5.40555e+06	2.89597e+06	2.35646e+06
Com_334_neg	Cannabigerolic acid	C22 H32 O4	360.231	8.325	359.224		HMDB0304284	--			grey	2.13174e+06	1.80296e+06	3.57178e+06	2.73126e+06	1.85237e+06	1.88425e+06	1.01096e+06	900602	2.4444e+06	5.04912e+06	2.24925e+06	1.99533e+06	1.3239e+06	1.76299e+06	1.88328e+06	2.3835e+06	2.6752e+06	1.16841e+06	2.23879e+06	1.9702e+06	2.65231e+06	1.40482e+06	3.12469e+06	1.35413e+06	1.7762e+06	1.39928e+06	3.16744e+06	1.6007e+06	3.10672e+06	2.44146e+06	2.75629e+06	1.92584e+06	3.66063e+06	1.57316e+06	3.8558e+06	2.14675e+06	2.05754e+06	1.97001e+06
Com_334_pos	4-methyl-6-(3-thienyl)-2,3-dihydropyridazin-3-one	C9 H8 N2 O S	192.034	5.254	193.042	--	--	--			blue	353482	407664	406884	372792	361745	334830	385891	392444	282420	417735	425814	319791	337779	330110	293698	329670	282573	382896	414144	344227	366765	399938	343198	344210	397359	462186	368810	393582	349884	378081	332115	226038	370783	306086	299555	257305	305195	368953
Com_335_neg	β-Estradiol-17β-glucuronide	C24 H32 O8	448.214	5.617	447.207	--	--	--		Pre-treatment	pink	243839	254803	245095	304465	256848	253334	215578	234828	247377	1.05397e+06	233852	595493	649365	219018	207603	312872	1.99929e+06	262915	1.62985e+06	325771	1.66897e+06	327891	3.52113e+06	301197	324561	323129	2.81439e+06	328448	333958	312228	2.68712e+06	597748	2.59311e+06	385379	816041	450744	396178	401474
Com_335_pos	Phosphoethanolamine	C2 H8 N O4 P	141.019	1.244	142.026	C00346	HMDB0000224	--			turquoise	1.66866e+06	1.67418e+06	2.04256e+06	1.67237e+06	1.47387e+06	1.69187e+06	1.63479e+06	1.68682e+06	1.81805e+06	1.93123e+06	1.62847e+06	1.6212e+06	1.80134e+06	1.99099e+06	1.71702e+06	1.56063e+06	1.633e+06	1.69272e+06	1.84165e+06	1.72849e+06	2.07617e+06	1.72676e+06	1.609e+06	1.71946e+06	1.70405e+06	1.94598e+06	1.88415e+06	1.69756e+06	1.73117e+06	1.86529e+06	1.80254e+06	1.57542e+06	1.76308e+06	3.28009e+06	1.76903e+06	1.71503e+06	1.78828e+06	1.75999e+06
Com_336_neg	Aldosterone	C21 H28 O5	406.194	8.168	405.187	C01780	HMDB0000037	LMST02030026			brown	172604	177647	185246	186313	175486	183010	190372	187896	196506	185526	348358	170766	173319	170947	175171	160546	162666	162032	168666	263779	211497	209061	212825	203812	178861	185835	189909	209945	202685	183634	181443	1.0037e+07	192012	698438	190860	184878	2.09865e+06	162861
Com_336_pos	5-[4-(phenylsulfonyl)phenyl]-1H-pyrazole	C15 H12 N2 O2 S	306.044	1.276	307.051	--	--	--			turquoise	705237	992837	899522	729083	856372	762960	639068	730059	833324	9.86621e+06	6.87189e+06	6.83095e+06	853787	938043	5.00125e+06	5.4791e+06	753262	739123	883796	757653	999385	729709	741194	7.63447e+06	797300	932938	901465	792915	8.86372e+06	828724	806890	1.28436e+06	977311	3.45411e+06	1.42351e+06	1.21143e+06	6.64293e+06	5.11362e+06
Com_337_neg	Myricitrin	C21 H20 O12	464.101	5.194	509.099	C10108	HMDB0034360	LMPK12112436		Post-treatment	blue	2.17311e+06	3.2008e+06	3.34732e+06	3.52234e+06	1.59809e+06	2.22563e+06	2.85404e+06	3.85463e+06	140999	284534	1.02744e+06	1.31554e+06	1.96458e+06	2.25622e+06	1.66974e+06	2.93914e+06	123243	3.75912e+06	1.88583e+06	2.94525e+06	3.40649e+06	5.47894e+06	3.01669e+06	4.21384e+06	3.4232e+06	6.1626e+06	2.66263e+06	5.33402e+06	3.5834e+06	3.11403e+06	1.77225e+06	327994	1.27926e+06	1.33676e+06	2.25807e+06	738913	2.07785e+06	3.63622e+06
Com_337_pos	(2,6-dimethylmorpholino)(1-methyl-5-nitro-1H-pyrazol-4-yl)methanone	C11 H16 N4 O4	290.1	6.11	291.108	--	--	--	KD	Pre-treatment	pink	14925.3	16574.1	16036.7	15388.8	14263.6	13416	13389.1	25964.8	526369	13507.8	13369.9	246469	429713	9187.07	9019.16	8844.74	477615	8709.19	309221	8098.35	1.00427e+06	8177.88	1.33412e+06	8475.96	8393.61	8682.13	933922	8931.58	9862.9	9508.2	308444	10652.6	12029.8	12036.3	52310	11058.8	101980	10666.9
Com_338_neg	FAHFA 22:4/18:0	C40 H70 O4	614.529	10.66	613.521	--	--	--	nKD	Pre-treatment	yellow	198587	1.01637e+06	344119	618472	324418	282886	502486	338134	2.58797e+06	298018	319781	1.26965e+06	576004	191563	186320	345057	2.99284e+06	1.0942e+06	2.15101e+06	1.96709e+06	4.44729e+06	551180	6.41193e+06	1.69558e+06	807399	140510	2.34017e+06	249133	180048	356045	1.88576e+06	1.93285e+06	3.35438e+06	450831	1.45215e+06	2.23415e+06	295404	152063
Com_338_pos	Leucylproline	C11 H20 N2 O3	228.147	5.145	229.154		HMDB0011175	--			grey	752468	686230	807977	693424	640689	1.04541e+06	797237	976770	832527	1.24102e+06	1.09916e+06	832093	993735	722455	529140	1.18382e+06	527305	893162	844725	859089	847840	1.03096e+06	938293	795765	810071	1.08346e+06	857961	1.10415e+06	869255	933349	826584	499811	990395	758885	746579	593630	726208	832266
Com_339_neg	LPA 16:0	C19 H39 O7 P	410.243	9.567	409.236	--	--	LMGP10050042			blue	6.40705e+06	5.36487e+06	8.42578e+06	8.76378e+06	5.39443e+06	5.87908e+06	5.31579e+06	4.76754e+06	2.51034e+06	4.51603e+06	5.05402e+06	5.51066e+06	3.9865e+06	7.25212e+06	6.22686e+06	5.82797e+06	3.4053e+06	7.25876e+06	3.29391e+06	8.54214e+06	7.75633e+06	9.51175e+06	4.23547e+06	5.97816e+06	6.24338e+06	9.56115e+06	5.63143e+06	8.55367e+06	8.10001e+06	6.5783e+06	3.47541e+06	4.36395e+06	3.96722e+06	5.5e+06	6.63538e+06	6.91343e+06	7.11117e+06	6.44005e+06
Com_339_pos	LPC O-18:3	C26 H50 N O6 P	503.336	9.785	504.344	--	--	--			blue	1.19109e+07	2.61554e+06	1.68801e+07	1.32033e+07	9.60798e+06	7.71963e+06	8.52515e+06	7.20215e+06	2.12028e+06	9.28639e+06	1.10622e+07	4.21417e+06	5.15864e+06	1.9834e+07	1.02482e+07	9.30226e+06	2.90967e+06	8.61648e+06	4.45979e+06	7.1175e+06	5.5064e+06	9.87447e+06	2.70085e+06	1.28373e+07	4.41331e+06	1.07055e+07	3.57787e+06	1.35299e+07	1.8143e+07	9.27606e+06	1.89555e+06	3.21532e+06	4.0039e+06	7.04706e+06	6.89071e+06	1.26911e+07	1.27179e+07	1.00217e+07
Com_340_neg	Phenylacetaldehyde	C8 H8 O	120.058	7.386	119.05	C00601	HMDB0006236	--		Pre-treatment	pink	90654.2	133731	83949.5	86847.8	82911.1	82510.2	85643.2	82785.9	221247	90983.2	80621.2	221345	629233	81938.7	77993.7	86253	819772	84422.6	87937.2	137073	2.48299e+06	124642	6.26856e+06	129036	107727	123632	1.50285e+06	116012	166401	129179	425372	115581	119926	131755	1.52291e+06	117189	952879	127616
Com_340_pos	(2R)-2-[(2R,5S)-5-[(2S)-2-hydroxybutyl]oxolan-2-yl]propanoic acid	C11 H20 O4	216.136	6.126	217.143	--	--	--			red	2.54355e+06	2.93917e+06	3.07941e+06	3.25285e+06	2.82389e+06	2.86199e+06	2.91761e+06	2.58589e+06	2.82631e+06	2.98653e+06	3.04278e+06	3.76495e+06	2.39094e+06	1.85099e+06	2.07276e+06	1.90064e+06	2.36713e+06	2.1306e+06	2.56435e+06	2.15452e+06	2.13081e+06	2.25438e+06	1.9582e+06	2.06006e+06	2.31604e+06	2.04888e+06	2.88443e+06	2.23244e+06	2.66222e+06	2.42146e+06	2.57104e+06	4.60789e+06	3.84677e+06	2.16316e+06	2.50762e+06	2.53074e+06	2.12591e+06	2.52744e+06
Com_341_neg	Syringic acid	C9 H10 O5	198.053	5.996	197.046	C10833	HMDB0002085	--			black	245632	263056	370907	1.1032e+06	378084	264137	254387	254873	267664	263993	255258	1.83972e+06	411673	1.90691e+06	605841	252754	244697	226451	255354	539545	325961	317009	338020	269811	1.08474e+06	287799	292751	943227	366892	282455	470787	347289	284129	318452	347677	273787	268074	2.7797e+06
Com_341_pos	N4-(4-chloro-2,5-dimethoxyphenyl)morpholine-4-carbothioamide	C13 H17 Cl N2 O3 S	354.018	4.027	355.025	--	--	--			brown	1.72946e+07	1.86069e+07	1.62705e+07	1.5238e+07	1.71557e+07	1.55066e+07	1.51652e+07	1.59167e+07	1.59869e+07	1.68903e+07	1.68851e+07	1.58624e+07	1.91183e+07	1.51915e+07	1.68159e+07	1.61543e+07	1.59943e+07	1.58941e+07	1.69726e+07	1.6076e+07	1.7339e+07	1.48589e+07	1.626e+07	1.51732e+07	1.54958e+07	1.54937e+07	1.48148e+07	1.52599e+07	1.61482e+07	1.52568e+07	1.65683e+07	1.59913e+07	1.5879e+07	1.48456e+07	1.52099e+07	1.58609e+07	1.65504e+07	7.67532e+06
Com_342_neg	N-Oleoyl Glycine	C20 H37 N O3	339.278	9.775	338.271		HMDB0241916	LMFA08020082			yellow	480053	4.48713e+06	2.00827e+06	3.07061e+06	1.97161e+06	1.09136e+06	3.14106e+06	2.06765e+06	3.55786e+06	1.86309e+06	1.9629e+06	3.0572e+06	2.2043e+06	1.20954e+06	648917	1.2525e+06	3.69734e+06	1.41864e+06	3.51622e+06	3.89071e+06	5.25057e+06	2.24054e+06	4.07986e+06	3.00652e+06	3.5416e+06	550366	4.41795e+06	2.13912e+06	1.6593e+06	3.75563e+06	3.75534e+06	5.24366e+06	3.55823e+06	2.28156e+06	4.33558e+06	6.75075e+06	1.60815e+06	2.03795e+06
Com_342_pos	PC 40:5	C48 H86 N O8 P	857.591	10.104	858.598	--	--	LMGP01012231			grey	387981	3.10928e+06	1.35663e+06	2.26677e+06	8.61135e+06	2.1512e+07	4.41942e+07	3.7952e+06	6.44036e+06	963928	690942	670224	4891290	6.84169e+06	3.91423e+06	3.42355e+06	2.7282e+06	5.25244e+06	1.21181e+07	7.17733e+06	1.0764e+07	6.45574e+06	8.63449e+06	1.20373e+07	5531856	9.49095e+06	4.00939e+06	3.18954e+06	1.95815e+06	3.00772e+06	6.30037e+06	1.00432e+07	5.92426e+06	2.04269e+06	9.14684e+07	2.81716e+07	6.36213e+07	7.96691e+07
Com_343_neg	(+/-)14(15)-DiHET	C20 H34 O4	338.246	7.141	337.239	--	--	--			turquoise	202221	255888	185715	175423	180924	155087	155990	146456	167812	146526	142474	132313	127949	123582	115111	400841	822755	4.59276e+06	111159	159032	142499	397742	316136	126238	124439	123541	139203	114444	125091	112804	129578	113621	114680	432457	403257	119273	1.87717e+06	116836
Com_343_pos	PC O-33:0	C41 H84 N O7 P	733.606	9.833	734.613	--	--	LMGP01020217			grey	5.72153e+06	5.58054e+06	6.25017e+06	6.9628e+06	9.82165e+06	8.03819e+06	8.90338e+06	6.95164e+06	7.4509e+06	6.56676e+06	6.44856e+06	7.07996e+06	5.74575e+06	6.57267e+06	7.24285e+06	6.59691e+06	6.28302e+06	8.31272e+06	7.14264e+06	8.23941e+06	7.15234e+06	9.28825e+06	1.72938e+07	9.6358e+06	7.72268e+06	5.71357e+06	7.56492e+06	9.48282e+06	1.20712e+07	7.33254e+06	8.66979e+06	7.47921e+06	7.83853e+06	7.1434e+06	8.83922e+06	8.26852e+06	6.27309e+06	2.4331e+07
Com_344_neg	Naringenin	C15 H12 O5	272.072	7.839	271.065	C00509	HMDB0002670	LMPK12140001			brown	182264	294678	401032	570702	222110	388732	152392	238751	455424	693559	560300	615189	128413	158143	119451	217777	225628	214677	895713	715446	236800	1.02148e+06	450468	208501	424506	255833	470378	260415	609517	385168	873992	490206	863429	300848	306521	951987	243225	140368
Com_344_pos	N6-Me-dA	C11 H15 N5 O3	265.113	7.334	266.121	--	--	--	nKD		turquoise	27946.1	30656.4	31543.7	30538.6	22402.2	30997.5	27917.9	22282.6	34472	28851.4	24804.9	25574.6	20921.5	37334	32065.7	31568.5	37168.2	29842.1	68152.2	18702.8	21033.9	27458.9	32910.9	22896.6	17982.4	26129.8	51103.8	17654.3	20623.2	15381.7	37535.4	35264	28930.8	20192.3	18925.7	15719.6	15669.6	16057.5
Com_345_neg	LPC 14:1	C22 H44 N O7 P	511.292	8.086	510.285	--	--	LMGP01050014			blue	892815	200334	1.37461e+06	341339	438381	261158	200563	188316	199367	192254	380529	172268	162185	1.14921e+06	153967	158273	147764	1.32518e+06	150631	197289	168472	253925	145207	136986	123322	479207	112960	375605	492018	100774	110687	92020.4	95264.6	99894	96817.8	98355.2	93350.3	82201.3
Com_345_pos	Ingenol-3-angelate	C25 H34 O6	430.233	7.218	431.24	--	--	--			grey	2.30134e+06	165201	210720	527639	980046	485816	101231	92218.9	105716	817029	290729	410911	77498.5	548045	147383	74259.7	89268.3	89164.9	364213	250478	82761.4	71841.1	224670	79131.3	166160	85472.1	920588	685079	71511.3	64818.9	257521	155761	449891	133025	71660.5	69031.6	1.40403e+06	1.22567e+06
Com_346_neg	LPC 22:1	C30 H60 N O7 P	623.417	11.401	622.41	--	--	LMGP01050141	nKD		blue	926654	1.24942e+06	1.70361e+06	851855	923062	465885	975262	1.02888e+06	175649	706694	676280	851256	925272	1.45499e+06	568023	1.41771e+06	381317	4.32501e+06	480717	3.37151e+06	1.13991e+06	3.62694e+06	209980	1.26806e+06	598419	729833	326446	657924	1.17762e+06	857813	147052	316933	4.35043e+06	198408	740752	892467	1.08388e+06	947585
Com_346_pos	PC O-20:1	C28 H56 N O7 P	549.379	10.374	550.386	--	--	LMGP01020154			blue	5.61088e+06	1.17357e+07	9.11652e+06	6.72416e+06	5.50174e+06	4.40696e+06	5.51368e+06	4.1349e+06	2.14848e+06	4.76712e+06	5.52309e+06	6.80802e+06	4.44225e+06	7.31294e+06	5.61563e+06	5.90065e+06	1.29493e+06	1.93033e+07	1.64847e+06	4.53046e+06	2.61307e+06	5.22423e+06	1.6042e+06	4.43167e+06	2.81333e+06	4.16184e+06	2.78664e+06	6.03573e+06	9.34952e+06	5.76977e+06	1.28879e+06	2.38921e+06	5.52913e+06	3.02608e+06	3.21346e+06	6.16416e+06	5.88945e+06	5.06317e+06
Com_347_neg	Resorcinol	C6 H6 O2	110.037	4.895	109.03	C01751	HMDB0032037	--			blue	1.37685e+06	1.44884e+06	1.49416e+06	1.4205e+06	1.21415e+06	1.28447e+06	1.23059e+06	1.78634e+06	1.30223e+06	1.20109e+06	1.32362e+06	1.30466e+06	1.16305e+06	1.32788e+06	1.27374e+06	1.5474e+06	1.05139e+06	1.58618e+06	1.18472e+06	798387	1.04307e+06	1.20594e+06	2.62698e+06	1.09869e+06	2.29119e+06	968780	1.55148e+06	3.67699e+06	711664	637775	1.02741e+06	1.3793e+06	1.05899e+06	2.23018e+06	4.32498e+06	754765	1.5077e+06	3.15184e+06
Com_347_pos	L-Methionine sulfone	C5 H11 N O4 S	181.041	1.325	182.048		HMDB0062174	--			brown	1.42367e+06	2.93882e+06	1.39377e+06	1.2512e+06	2.30471e+06	1.30908e+06	1.12169e+06	1.05737e+06	1.62407e+06	1.9669e+06	1.9168e+06	1.52374e+06	1.9275e+06	1.46645e+06	1.22902e+06	1.08316e+06	1.81799e+06	1.02108e+06	1.79458e+06	1.1727e+06	1.66269e+06	1.46219e+06	1.46344e+06	1.90716e+06	1.02859e+06	1.13001e+06	979954	1.02044e+06	3.18788e+06	1.1939e+06	1.69763e+06	1.58468e+06	2.5457e+06	4.48837e+06	2.94951e+06	2.4779e+06	1.88348e+06	1.19354e+06
Com_348_neg	D-(-)-Quinic acid	C7 H12 O6	192.065	5.151	191.058	C15493	HMDB0003072	--		Pre-treatment	brown	104420	264405	130905	200208	225969	194168	177680	195484	327606	3.06943e+06	2.90021e+06	740631	339386	357082	444562	235686	327311	218962	374703	64241.7	73842.9	63069.4	211239	132707	262963	107817	119936	125722	304647	237844	481184	121175	1.03714e+06	162645	260857	186420	213602	252804
Com_348_pos	Oleoyl ethanolamide	C20 H39 N O2	307.287	10.223	308.294		HMDB0002088	--			turquoise	1.02695e+07	1.01793e+07	1.0582e+07	8.79142e+06	1.16148e+07	1.34917e+07	1.11401e+07	7.75699e+06	8.39875e+06	6.00733e+06	7.46836e+06	1.03081e+07	5.65568e+06	4.50113e+06	7.64113e+06	4.97958e+06	9.06087e+06	8.19819e+06	3.3199e+06	6.10639e+06	2.93303e+06	2.51363e+06	3.87999e+06	9.92904e+06	7.86297e+06	4.26503e+06	7.6156e+06	6.61556e+06	5.17394e+06	3.08645e+06	3.51015e+06	6.90639e+06	1.07452e+07	1.03294e+07	5.70354e+06	6.07071e+06	7.75818e+06	6.20226e+06
Com_349_neg	Hex2Cer 13:0;2O	C25 H47 N O13	629.335	7.64	628.328	--	--	--			turquoise	152025	183185	144758	350841	134194	134063	132098	121931	145596	123624	111736	116037	106972	104075	104224	204365	134388	4.89795e+06	91484.5	139311	119174	110368	128139	111083	104058	102354	117422	97724.2	105954	90889.9	149100	89815	89025.4	101196	89353.5	104939	82288.2	84190.3
Com_349_pos	Sphingosine (d18:1)	C18 H37 N O2	264.245	9.629	265.252	--	--	--	nKD		turquoise	2.25779e+06	2.09101e+06	2.36455e+06	2.57293e+06	2.12671e+06	1.8547e+06	2.12963e+06	2.5336e+06	2.43496e+06	2.44924e+06	2.25161e+06	2.35664e+06	2.64275e+06	2.43531e+06	2.29898e+06	2.02085e+06	2.27977e+06	2.0319e+06	2.14188e+06	2.34031e+06	2.30846e+06	2.57621e+06	2.44027e+06	1.96535e+06	2.49814e+06	1.6849e+06	1.84023e+06	2.00149e+06	2.17959e+06	2.0829e+06	1.99053e+06	1.92168e+06	1.94707e+06	1.80689e+06	1.95195e+06	2.22241e+06	2.27271e+06	2.14954e+06
Com_350_neg	Lactobionic acid	C12 H22 O12	358.11	5.948	357.102		HMDB0253945	--			grey	790673	1.98373e+06	217080	3.53988e+06	208389	188567	198914	186071	198182	501053	1.99788e+06	2.16879e+06	167443	447000	224198	1.81469e+06	156343	139010	1305337	1.25329e+06	203787	182019	1.71449e+06	169084	177843	285447	531770	259159	366237	168291	2.81111e+06	237631	3.65459e+06	211061	183282	175264	272383	492962
Com_350_pos	Desoxycortone	C21 H30 O3	330.219	6.001	331.227	C03205	HMDB0000016	--		Pre-treatment	yellow	2.42726e+06	1.71669e+06	1.66761e+06	3.00315e+06	347465	440436	2.71423e+06	3.22228e+06	1.37087e+06	2.71615e+06	1.36185e+06	3.81245e+06	3.66212e+06	2.4831e+06	1.83642e+06	1.5909e+06	6.05478e+06	2.30777e+06	5.02495e+06	1.73159e+06	3.71484e+06	2.07997e+06	7.38714e+06	333920	2.16767e+06	300035	1.04937e+07	2.08285e+06	7.81156e+06	2.90898e+06	3.76603e+06	3.11666e+06	9.7381e+06	1.78123e+06	3.73062e+06	2.9732e+06	4.08789e+06	3.49714e+06
Com_351_neg	ST 24:2;O4	C24 H38 O4	390.278	7.878	389.271	--	--	--			turquoise	113744	132167	197400	110426	118777	121702	121002	1.56871e+06	233431	121109	109177	109116	100595	90885.3	1.17968e+06	1.60985e+06	5.67822e+06	3.36942e+06	81252.6	836561	452861	350583	182135	1.4683e+06	2.16417e+06	474623	2.92171e+06	1.75247e+06	206915	71895.4	93850.1	575678	83737.1	143823	375521	75750.1	531870	834099
Com_351_pos	2-methyl-4-[(3-methyl-2-thienyl)methylene]-1,3-oxazol-5(4H)-one	C10 H9 N O2 S	207.035	5.194	208.043	--	--	--			black	496164	652523	607007	582141	545345	570964	542804	652923	374366	1.77443e+06	881334	448611	522476	533387	376959	469924	360405	599480	2.84787e+06	554985	540845	650268	585870	492399	495339	657998	517957	663215	519950	555746	491178	296598	1.88138e+06	449795	442481	351932	430770	494099
Com_352_neg	6-Methoxy-2-naphthoic acid	C12 H10 O3	202.064	6.435	201.056	--	--	--			brown	213726	240164	216774	227069	222695	219373	227248	222578	259429	244927	255564	244345	236347	220335	230741	214070	221232	219242	228312	353889	312254	283626	292733	252368	228480	251134	286205	244005	277221	222753	242953	232274	228537	251144	226899	222648	237562	214423
Com_352_pos	CAR 22:1	C29 H56 N O4	481.412	9.604	482.419	--	--	--			turquoise	560942	664996	821145	856127	543282	582845	3.02522e+06	1.0895e+06	314985	1.28049e+06	576579	974190	407823	753703	515878	635841	347564	581758	961351	930007	483855	1.03539e+06	829196	512438	515070	695247	664957	627045	587872	494393	327695	371598	3.89138e+06	480920	405990	600809	650768	614662
Com_353_neg	LPA 20:3	C23 H41 O7 P	460.26	10.132	459.253	--	--	LMGP10050028	nKD		turquoise	914840	1.11366e+06	1.18934e+06	1.62822e+06	848822	728220	1.422e+06	1.74426e+06	2.29304e+06	1.29266e+06	747023	1.48512e+06	1.23088e+06	2.08579e+06	1.24939e+06	922382	1.36473e+06	1.50102e+06	1.41044e+06	1.45725e+06	1.3198e+06	1.5405e+06	1.56628e+06	837985	667737	1.58562e+06	966597	1.64087e+06	2.91766e+06	1.03947e+06	851953	838875	1.14276e+06	590915	715198	1.1915e+06	678839	1.49521e+06
Com_353_pos	Homocysteic acid	C4 H9 N O5 S	183.021	1.103	184.028		HMDB0251520	--			grey	1.31952e+07	1.38623e+07	1.4399e+07	1.42238e+07	1.1238e+07	1.20447e+07	1.09217e+07	9.69432e+06	1.00825e+07	1.1216e+07	1.06985e+07	1.14332e+07	1.12158e+07	1.41729e+07	1.22537e+07	1.12281e+07	1.2033e+07	1.24771e+07	1.38614e+07	1.29977e+07	1.41665e+07	1.32398e+07	1.44343e+07	1.34173e+07	1.26456e+07	1.27723e+07	1.52931e+07	1.48831e+07	1.65308e+07	1.77558e+07	1.47409e+07	1.49528e+07	1.54935e+07	1.02073e+07	1.13656e+07	11763077	1.16686e+07	1.08737e+07
Com_354_neg	FAHFA 16:0/2:0	C18 H34 O4	314.246	10.326	313.239	--	--	--			yellow	1.95771e+06	2.53081e+06	3.63481e+06	3.46397e+06	2.36123e+06	2.05169e+06	2.60327e+06	2.30969e+06	4.57883e+06	2.29648e+06	3.24954e+06	3.3046e+06	2.47e+06	1.65881e+06	1.34452e+06	2.44037e+06	4.74285e+06	3.25587e+06	5.6165e+06	6.12123e+06	4.58421e+06	3.1202e+06	4.27916e+06	3.02971e+06	2.12155e+06	2.03222e+06	3.74584e+06	2.38559e+06	1.92321e+06	2.15934e+06	4.75567e+06	4.67963e+06	4.62667e+06	3.45565e+06	4.07156e+06	3.83039e+06	2.37303e+06	1.91473e+06
Com_354_pos	Biochanin A	C16 H12 O5	284.064	6.617	285.071	C00814	HMDB0002338	LMPK12050229			grey	4.40904e+06	136219	919059	1.13816e+06	2.67793e+06	117180	2.87026e+06	982525	1.41566e+06	5.94288e+06	3.31976e+06	3.23256e+06	424360	7.45134e+06	334519	1.55833e+06	2.85485e+06	1.23046e+06	421513	323760	942712	471825	3.13152e+06	1.02019e+06	692165	257055	1.24379e+06	1.13407e+06	930455	3.7174e+06	1.18258e+07	9.16166e+06	9.40747e+06	288138	1.1339e+06	1.55293e+06	1.05525e+06	1.04837e+06
Com_355_neg	Quinaldic acid	C10 H7 N O2	173.048	4.961	172.041	C06325	HMDB0000842	--			brown	164049	123323	215457	210637	132061	189642	239492	129382	703828	145821	139092	199931	189501	150529	183036	245220	191890	206576	222901	299539	311996	328489	338414	322617	346354	387009	392601	382433	433469	417316	439685	434994	460908	569971	479497	475800	467707	495687
Com_355_pos	XLR11 N-(2-fluoropentyl) isomer	C21 H28 F N O	329.22	5.847	330.227	--	--	--			green	337353	2.29791e+06	7.82732e+06	2.80002e+06	1.53544e+06	1.84321e+06	1.30436e+06	1.02867e+06	1.55294e+06	3.02961e+06	1.86855e+06	1.92261e+06	1.8324e+06	1.28138e+06	4.30058e+06	1.00896e+06	931217	1.10118e+06	3.03937e+06	2.59407e+06	2.19109e+06	1.56675e+06	2.19058e+06	1.14482e+06	1.19766e+06	571905	1.44562e+06	1.24984e+06	2.3432e+06	5.99397e+06	2.22727e+06	4.19348e+06	8.81157e+06	2.3679e+06	3.62463e+06	1.29831e+07	2.71018e+06	5.57621e+06
Com_356_neg	LPC 16:2	C24 H46 N O7 P	537.308	8.428	536.301	--	--	--		Post-treatment	blue	1.21779e+06	445440	1.3922e+06	1.28437e+06	671078	540590	492256	374576	297285	415487	414622	455348	317577	2.35821e+06	1.16138e+06	632296	240087	2.07974e+06	225837	338125	288887	695459	286029	1.68511e+06	244597	1.43831e+06	245186	1.3372e+06	2.7534e+06	648941	228093	239089	207627	241295	550255	1.19617e+06	598573	1.31974e+06
Com_356_pos	3-hydroxy-2-octylpentanedioic acid	C13 H24 O5	242.152	6.463	243.159	--	--	--			green	1.59474e+06	1.94412e+06	2.02325e+06	2.12367e+06	1.42771e+06	1.22703e+06	1.2747e+06	1.29606e+06	2.71168e+06	2.52198e+06	1.4906e+06	2.39403e+06	1.10983e+06	1.10127e+06	1.30267e+06	1.14631e+06	2.05356e+06	989932	2.63242e+06	1.25862e+06	2.43076e+06	1.04193e+06	2.65471e+06	1.16344e+06	1.16135e+06	1.13756e+06	3.29356e+06	1.10073e+06	1.53918e+06	2.20584e+06	2.13287e+06	3.39973e+06	3.52358e+06	1.38998e+06	2.04974e+06	2.20314e+06	1.27363e+06	1.46376e+06
Com_357_neg	FAHFA 18:3/16:2	C34 H56 O4	528.416	9.624	527.409	--	--	--			yellow	392983	959242	2.47958e+06	2.61145e+06	2.29638e+06	975997	1.94778e+06	1.0702e+06	4.9436e+06	1.18029e+06	1.39565e+06	3.2608e+06	1.7635e+06	318160	286990	331827	2.69374e+06	1.13541e+06	4.04938e+06	2.71211e+06	1.41476e+06	519463	2.6966e+06	668793	594513	471694	2.81301e+06	692574	385453	1.39885e+06	5.3303e+06	5.01835e+06	5.63351e+06	1.02241e+06	1.60697e+06	4.9087e+06	1.01155e+06	353627
Com_357_pos	Palmitoleic Acid	C16 H30 O2	276.209	7.516	277.216	C08362	HMDB0003229	LMFA01030056			grey	2.46996e+06	2.08764e+06	4.58633e+06	3.22826e+06	2.12208e+06	2.01123e+06	2.80461e+06	1.88922e+06	2.76326e+06	2.5439e+06	3.60427e+06	3.18259e+06	3.10178e+06	1.91544e+06	2.31096e+06	2.49317e+06	3.30128e+06	2.09439e+06	2.96923e+06	3.08592e+06	1.96621e+06	2.71868e+06	2.43661e+06	1.69741e+06	1.9417e+06	1.98582e+06	2.5364e+06	3.81008e+06	3.65618e+06	2.28387e+06	2.13927e+06	2.2162e+06	2.41519e+06	9.61928e+06	2.76227e+06	3.49932e+06	2.9346e+06	1.70347e+06
Com_358_neg	HexCer 30:2;2O/12:0	C48 H91 N O8	855.684	11.483	854.676	--	--	--			grey	86026.6	69412.3	75926.8	101327	98419.8	71145	165936	127808	106731	93394	106932	85744.5	78591	70729.9	105595	121377	217153	1.25986e+06	598627	94189.1	40628.7	90959.5	6861.1	42371.1	43797.8	23037.2	15212.5	136602	65998.3	120142	143492	139056	135126	87314.4	95131.8	87028.2	115389	76320
Com_358_pos	5-(2,5-dihydroxyhexyl)oxolan-2-one	C10 H18 O4	184.107	1.207	167.104	--	--	--			turquoise	1.38182e+07	1.33482e+07	1.69743e+07	1.76566e+07	1.29568e+07	1.48743e+07	1.33209e+07	1.33209e+07	1.47098e+07	1.35096e+07	1.27799e+07	1.52573e+07	1.28289e+07	3.74565e+06	1.37091e+07	1.18109e+07	1.35603e+07	1.37593e+07	1.40377e+07	1.33217e+07	1.33307e+07	1.39955e+07	1.23592e+07	1.12814e+07	1.26088e+07	1.36783e+07	1.39896e+07	1.52827e+07	1.30253e+07	1.47127e+07	1.49344e+07	1.48956e+07	1.30759e+07	8.08034e+06	1.29276e+07	1.22792e+07	1.34485e+07	1.25751e+07
Com_359_neg	Traumatic acid	C12 H20 O4	228.136	10.102	227.129	C16308	HMDB0000933	LMFA01170002			yellow	155872	369469	488250	450355	278858	202810	378146	201509	801223	203643	260613	415199	579315	195729	208304	270715	909850	588621	1.13477e+06	224473	236001	145353	371620	230064	226788	140842	425607	221975	238173	430855	571858	596169	848819	453033	562233	708804	412363	293173
Com_359_pos	3-Methoxy prostaglandin F1α	C21 H38 O6	408.249	8.88	409.256	--	--	--			grey	3.75918e+06	1.97484e+06	2.70142e+06	2.15965e+06	1.97649e+06	1.87697e+06	1.56708e+06	1.89223e+06	2.269e+06	1.76933e+06	2.05516e+06	2.04368e+06	2.15663e+06	2.69267e+06	2.84363e+06	2.46565e+06	2.36089e+06	2.0611e+06	2.31179e+06	2.53829e+06	2.54657e+06	2.88021e+06	2.0928e+06	2.74342e+06	2.83781e+06	2.33029e+06	2.62723e+06	2.2971e+06	1.88099e+06	2.13904e+06	2.09395e+06	2.1942e+06	1.61893e+06	432265	1.93904e+06	3.09952e+06	6.9278e+06	3.62176e+06
Com_360_neg	Adenylyl Sulfate	C10 H14 N5 O10 P S	427.021	3.904	426.014	C00224	HMDB0001003	--			brown	190109	244864	191041	180697	211465	183002	182681	180423	199056	2.48353e+06	204949	779848	206790	200173	184902	166375	195141	156468	1.5814e+06	227807	223036	203998	204704	225496	193239	179497	173913	176452	247570	179201	186513	188151	1.05423e+06	358208	242820	227702	194319	187583
Com_360_pos	3-[1-(phenylsulfonyl)-2-pyrrolidinyl]pyridine	C15 H16 N2 O2 S	288.089	4.725	289.096	--	--	--			red	1.26608e+07	298065	290033	281410	291060	263445	266253	266018	272495	283182	278722	273494	229514	209633	194128	192448	190861	193074	207003	196472	198465	208376	211388	200456	201587	200218	203115	207170	257645	214448	226330	221390	252104	286955	243923	245800	235379	234791
Com_361_neg	Ethyl chrysanthemumate	C12 H20 O2	196.147	6.599	195.139	--	--	--			brown	1.80573e+06	2.53859e+06	2.78717e+06	3.28723e+06	1.46422e+06	1.79513e+06	1.27977e+06	1.0711e+06	1.11168e+06	1.30506e+06	1.48213e+06	1.5266e+06	2.15739e+06	1.44318e+06	9.70209e+06	3.02692e+06	1.09311e+06	1.43578e+06	1.77733e+06	2.31657e+06	2.03075e+06	1.41183e+06	1.61249e+06	1.60488e+06	1.67301e+06	1.19353e+06	6.01744e+06	1.83836e+06	1.35425e+06	1.33153e+06	1.103e+06	2.01123e+06	1.87925e+06	3.89253e+06	3.80384e+06	1.76453e+06	2.46488e+06	2.26208e+06
Com_361_pos	Kojic acid	C6 H6 O4	142.024	1.264	143.031	C14516	HMDB0032923	--			turquoise	5.47819e+06	4.94389e+06	6.88329e+06	5.24026e+06	3.97987e+06	5.93664e+06	4.21833e+06	5.17412e+06	6.80484e+06	4.25275e+06	4.25674e+06	5.33533e+06	4.80208e+06	6.07342e+06	5.58656e+06	4.04272e+06	4.42583e+06	4.80238e+06	7.14607e+06	5.05975e+06	6.31783e+06	5.45969e+06	5.53361e+06	4.94957e+06	4.70053e+06	6.05737e+06	6.49072e+06	5.28686e+06	3.54909e+06	4.64702e+06	5.20962e+06	4.30177e+06	5.15773e+06	3.28376e+06	4.04213e+06	4.56019e+06	6.23504e+06	5.05682e+06
Com_362_neg	Thromoboxane B1	C20 H36 O6	408.228	9.276	407.221	--	--	--			blue	3.18051e+06	1.10798e+06	1.13488e+06	3.28947e+06	1.54153e+06	647414	3.56082e+06	3.72483e+06	1.66814e+06	1.10623e+06	1.08235e+06	2.59416e+06	912621	1.84876e+06	829415	1.44943e+06	1.40154e+06	2.35847e+06	1.19992e+06	1.65699e+06	1.17966e+06	2.83117e+06	3.68534e+06	2.05027e+06	860307	1.70522e+06	1.78682e+06	2.27468e+06	1.74623e+06	1.63044e+06	2.6888e+06	1.37719e+06	458036	569858	1.21717e+06	4.28799e+06	786975	1.73542e+06
Com_362_pos	10-Nitrolinoleate	C18 H31 N O4	342.256	7.62	343.263	C13800	HMDB0005049	--			turquoise	927388	779943	1.62602e+06	208641	134698	135720	1.01267e+06	698124	941435	1.0789e+06	163584	1.81372e+06	468252	368309	1.04309e+06	394876	1.35786e+06	950962	1.22814e+06	1.10696e+06	1.38563e+06	1.01862e+06	1.08136e+06	476660	232411	679823	5.53406e+06	6.18077e+06	6.68512e+06	716737	285196	632886	4.8256e+06	2.25964e+06	3.09864e+06	1.15204e+06	1.05428e+06	1.16194e+06
Com_363_neg	2-(3,4-dimethoxyphenyl)ethanamine	C10 H15 N O2	181.111	6.555	180.103		HMDB0041806	--			turquoise	217317	263851	735487	668918	259480	248897	249119	255728	255590	278161	204850	270779	586988	170800	159204	725415	428560	432010	192905	292492	352977	214305	3.37098e+06	189494	143948	412507	388098	264189	161642	217928	647285	176419	175967	560857	2.09915e+06	168055	462322	165950
Com_363_pos	LPE 20:1	C25 H50 N O7 P	507.332	10.45	508.339	--	--	LMGP02050046			blue	1.09438e+06	2.05421e+06	1.91934e+06	1.0289e+06	911441	542524	966527	563228	272053	3.6985e+06	532337	719480	914861	2.41197e+06	2.41793e+06	1.85973e+06	263852	1.86214e+07	972843	1.25706e+06	653188	1.20819e+06	533378	1.37479e+06	512135	1.14555e+06	701772	1.95079e+06	9.51681e+06	6.25054e+06	281502	560558	5.00972e+06	595865	2.08394e+06	2.87053e+06	1.81228e+06	941040
Com_364_neg	Perillic acid	C10 H14 O2	166.1	6.152	165.092	C11924	HMDB0004586	LMPR0102090041	KD	Pre-treatment	pink	74882.1	84617.5	85405.8	91285.2	86374.6	89605.8	84218.8	87280.7	928839	91994.2	85182.5	296271	537196	82984.5	73220.4	70325.4	414726	64994.7	379342	99314.6	1.28179e+06	111223	2.70182e+06	73172.4	117825	76194.2	1.43226e+06	81588.9	98815.9	84206.7	500726	91865.4	106957	109151	104498	101022	198155	110739
Com_364_pos	13-HPODE	C18 H32 O4	312.23	7.285	295.227	C04717	HMDB0003871	LMFA02000034			black	4.79249e+06	9.11564e+06	9.33873e+06	6.46985e+06	4.21267e+06	4.31064e+06	4.24422e+06	5.2378e+06	5.36982e+06	3.87618e+06	4.41057e+06	3.89801e+06	1.1345e+07	4.43905e+06	4.0992e+06	3.00146e+06	5.83113e+06	3.88571e+06	6.27873e+06	4.15541e+06	4.81484e+06	4.16091e+06	6.55648e+06	2.80777e+06	3.88126e+06	5.44061e+06	4.92227e+06	6.3432e+06	3.45206e+06	4.55294e+06	5.0743e+06	2.95084e+06	6.8176e+06	3.93713e+06	3.36357e+06	3.49383e+06	4.12168e+06	3.09056e+06
Com_365_neg	N1-[4-(2-thienylthio)phenyl]-4-chlorobenzamide	C17 H12 Cl N O S2	345.013	10.087	344.005	--	--	--			yellow	1.95211e+06	899243	801200	860867	688961	611787	982525	585609	1.95677e+06	608043	595110	1.14412e+06	1.31973e+06	328025	364513	474359	1.21847e+06	733098	1.39058e+06	9.95266e+06	4.50876e+06	1.54866e+06	5.18161e+06	718483	598264	348651	1.01361e+06	514944	538150	913508	1.14505e+06	1.3727e+06	1.5165e+06	777248	1.38651e+06	1.20786e+06	721801	531338
Com_365_pos	(±)8-HEPE	C20 H30 O3	300.204	10.463	301.211	--	--	--			yellow	1.22891e+06	1.59626e+06	1.15353e+06	2.30098e+06	1.4116e+06	1.50123e+06	2.92464e+06	1.7895e+06	5.62669e+06	1.8848e+06	927619	3.79169e+06	9.68592e+06	1.86104e+06	1.22469e+06	2.82302e+06	8.45278e+06	6.70126e+06	1.20308e+07	6.70721e+06	9.63196e+06	2.9252e+06	1.07953e+07	5.69535e+06	4.2203e+06	919419	8.16241e+06	2.67013e+06	1.90512e+06	3.79891e+06	9.19022e+06	1.09897e+07	1.00919e+07	3.13131e+06	7.24094e+06	9.1053e+06	2.88238e+06	1.89002e+06
Com_366_neg	LPC 19:0	C27 H56 N O7 P	583.387	10.819	582.379	--	--	LMGP01050041		Post-treatment	blue	3.44945e+06	2.23435e+06	4.60947e+06	2.93946e+06	3.37393e+06	1.63144e+06	2.27242e+06	2.45413e+06	212068	933400	3.12249e+06	2.57867e+06	1.23052e+06	9.74847e+06	4.43537e+06	3.46926e+06	1.01676e+06	1.28431e+07	1.73717e+06	1.31481e+07	4.83525e+06	8.60413e+06	767906	2.55457e+06	1.8873e+06	2.97757e+06	1.12167e+06	3.27285e+06	4.01881e+06	2.02791e+06	476166	859301	860464	1.56517e+06	1.24795e+06	1.8916e+06	3.62599e+06	3.62718e+06
Com_366_pos	Phe-Pro	C14 H18 N2 O3	262.131	4.868	263.138		HMDB0011177	--			brown	842268	685308	771100	698985	674565	754345	716992	729147	1.01118e+06	881817	702432	726260	710225	915010	709678	667091	1.06473e+06	778612	1.40373e+06	735958	841433	733276	1.34251e+06	742819	661796	878932	861046	734505	624544	675115	909554	593619	676408	678624	1.00334e+06	765365	911298	1.05013e+06
Com_367_neg	Cer 30:0;2O/12:0;O(FA 18:2)	C60 H115 N O5	929.88	10.11	928.872	--	--	--			yellow	149748	380101	334195	352877	275990	225549	349943	202738	665576	207144	205713	401955	1.18767e+06	115870	122798	152003	694861	302556	406900	438721	426584	241289	563710	317922	272018	153651	422065	368779	194616	303487	579396	344079	444155	215423	233155	1.8879e+06	1.0916e+06	312098
Com_367_pos	4-butyl-4-(hydroxymethyl)-1,2-diphenylpyrazolidine-3,5-dione	C20 H22 N2 O3	360.14	8.906	361.147	--	--	--			blue	4721.24	4708.42	7965.48	5209.97	4667.58	4357.04	4614.58	4285.19	4099.34	4722.07	4968.56	4720.48	3723.96	4278.25	4057.54	4318.88	3602.39	4609.78	4019.92	4525.46	4111.56	4454.22	4998.91	5154.29	3957.65	4352.59	4052.32	4407.14	4875.99	14560.5	4173.47	4000.14	4830.73	12639.7	4444.14	4977.49	4504.49	4450.13
Com_368_neg	12-Hydroxydodecanoic acid	C12 H24 O3	216.173	9.421	215.166	C08317	HMDB0002059	--			brown	1.02282e+06	4.13121e+06	1.6023e+06	2.66174e+06	3.09633e+06	2.64939e+06	2.12051e+06	918904	1.99637e+06	3.71059e+06	2.49305e+06	1.95992e+06	2.36105e+06	1.98516e+06	1.48755e+06	801652	1.70124e+06	1.57863e+06	1.76638e+06	2.13683e+06	2.81523e+06	1.93204e+06	3.27967e+06	1.36817e+06	1.99046e+06	2.04565e+06	2.64918e+06	2.78422e+06	3.40274e+06	2.64844e+06	1.81443e+06	1.55337e+06	7.5524e+06	3.14954e+06	4.97929e+06	4.50043e+06	1.83564e+06	1.60454e+06
Com_368_pos	CAR 24:0	C31 H62 N O4	511.46	10.421	512.467	--	--	--			grey	3.51879e+06	9.36883e+06	1.01579e+07	4.51854e+06	6.10575e+06	4.7466e+06	4.2053e+06	2.61649e+06	1.52247e+06	6.77793e+06	7.76329e+06	2.78156e+06	759438	3.27576e+06	1.71482e+06	1.40955e+06	2.84163e+06	6.94406e+06	4.29161e+06	7.76892e+06	6.67112e+06	6.04565e+06	9.12822e+06	5.28369e+06	4.44954e+06	2.02117e+06	3.23258e+06	3.56892e+06	5.39391e+06	2.17872e+06	1.18615e+06	2.65189e+06	3.25319e+06	2.37843e+06	2.46221e+06	5.92316e+06	2.59792e+06	2.07752e+06
Com_369_neg	LPI 20:5	C29 H47 O12 P	618.282	8.819	617.274	--	--	LMGP06050026	nKD		turquoise	392816	449839	424956	406912	429428	425004	397217	394842	348915	994804	401201	364646	339784	1.10127e+06	332186	338518	291010	417279	646276	398611	798060	325575	336913	299908	260887	251655	236456	211183	221398	264996	918047	479858	490223	226308	750222	1.15371e+06	252650	264605
Com_369_pos	QLH	C17 H28 N6 O5	434.169	6.131	435.176	--	--	--			pink	197957	212472	216866	3.89221e+06	203036	192863	180605	177079	347344	192921	186358	245265	260145	152009	134386	134175	240052	152545	225096	135317	492188	216993	645879	145446	136423	139550	516112	147047	152050	149233	234098	157870	193986	174255	172635	168226	183076	152572
Com_370_neg	LPE 20:0	C25 H52 N O7 P	509.349	11.031	508.342	--	--	LMGP02050045			blue	2.16079e+06	2.42181e+06	5.74337e+06	6.16167e+06	4.7948e+06	1.8309e+06	2.87327e+06	2.1839e+06	385824	2.07561e+06	3.03678e+06	2.3972e+06	1.16912e+06	6.48423e+06	5.53702e+06	6.19674e+06	1.02983e+06	4.17926e+07	1.01093e+06	1.34619e+07	7.523e+06	9.92956e+06	1.39193e+06	3.56196e+06	1.48822e+06	2.9452e+06	1.17062e+06	3.00784e+06	4.87953e+06	2.76868e+06	508376	1.20613e+06	1.50932e+06	1.73651e+06	2.9635e+06	3.00409e+06	6.45009e+06	7.60128e+06
Com_370_pos	4-oxododecanedioic acid	C12 H20 O5	261.157	4.247	262.164	--	--	--			grey	1.43386e+06	1.73914e+06	1.36875e+06	1.29937e+06	1.58571e+06	1.44342e+06	1.07224e+06	2.38987e+06	774318	791527	772651	984506	652518	863430	1.7998e+06	1.2906e+06	1.15831e+06	1.38942e+06	904445	813384	1.85676e+06	1.55946e+06	1.91212e+06	2.04712e+06	817012	1.17237e+06	605342	1.10604e+06	1.10666e+06	555311	1.12594e+06	912729	655011	1.09439e+06	977166	701231	1.27647e+06	2.73838e+06
Com_371_neg	N-Acetyl-5-aminosalicylic acid	C9 H9 N O4	195.054	5.996	194.046		HMDB0060602	--			grey	933416	1.85212e+06	1.6275e+06	4.67165e+06	1.43901e+06	2.99388e+06	1.50956e+06	1.11865e+06	2.01665e+06	3.59286e+06	1.98955e+06	2.52313e+06	2.03221e+06	3.43658e+06	2.51917e+06	1.4652e+06	2.43516e+06	1.87331e+06	2.10269e+06	1.79479e+06	1.99515e+06	1.40369e+06	6.6095e+06	2.452e+06	2.01225e+06	1.80637e+06	2.52317e+06	1.24814e+06	1.50996e+06	1.87937e+06	2.66843e+06	1.19098e+06	4.3639e+06	2.03039e+06	1.87099e+06	1.65316e+06	5.32394e+06	2.86087e+06
Com_371_pos	2-(3,4-dihydroxyphenyl)-3,5,7-trihydroxy-6-methyl-4H-chromen-4-one	C16 H12 O7	316.052	5.309	317.059	--	--	--			black	308233	324488	286813	296323	306715	265977	267930	257872	295226	305653	304603	260243	243436	240839	185207	189666	238095	207798	279549	233417	239245	251691	251350	214507	237986	253860	252493	236249	222939	225779	236218	205159	297838	262954	211805	207544	202711	234789
Com_372_neg	4-tert-butylphenol	C10 H14 O	150.105	7.383	149.097	C14200	HMDB0032063	--		Pre-treatment	pink	117768	174934	110646	115439	111281	114093	119842	117027	252738	129997	114925	194140	671863	114819	108420	119298	910729	114989	118231	178947	2.81113e+06	153995	6.22626e+06	149513	118935	132309	1.31638e+06	116975	163089	121582	391761	103919	106033	115202	1.20742e+06	102521	686845	113871
Com_372_pos	CAR 20:1	C27 H52 N O4	453.381	9.069	454.388	--	--	--			green	1.91646e+06	5.96957e+06	4.27251e+06	4.76427e+06	4.07609e+06	2.53775e+06	8.06282e+06	4.38179e+06	2.31891e+06	8.07684e+06	4.66631e+06	1.05233e+07	4.32544e+06	1.32009e+06	975566	2.63804e+06	3.52726e+06	3.16557e+06	5.48716e+06	3.37662e+06	4.69286e+06	4.6674e+06	7.95151e+06	4.36593e+06	3.05885e+06	1.33169e+06	5.65697e+06	2.70647e+06	2.29121e+06	3.43872e+06	1.3611e+06	2.78878e+06	6.45009e+06	3.0453e+06	3.5204e+06	6.8159e+06	2.36167e+06	2.10873e+06
Com_373_neg	Hexanoylglycine	C8 H15 N O3	173.106	5.757	172.098		HMDB0000701	--			yellow	403874	836417	565636	600490	408332	437945	558892	387335	701146	302573	671556	543361	446128	390421	305284	451597	869426	452472	1.11543e+06	305133	435901	318189	1.87825e+06	268584	541434	179915	428051	240308	329982	171047	504435	444837	240352	197451	819710	520219	531805	225051
Com_373_pos	Tomatidine	C27 H45 N O2	415.345	5.778	416.352	C10826	HMDB0034731	LMST01150003			grey	144317	173517	170523	192503	196474	169950	152899	132379	125226	124753	112451	121533	101383	114136	97777.7	100490	115881	114260	126280	120355	130628	118968	143252	122738	116494	1.03594e+06	136060	226496	138538	127367	148550	124079	141777	144337	189736	121200	116622	127864
Com_374_neg	LPE O-18:0	C23 H50 N O6 P	467.338	10.735	466.331	--	--	--	nKD	Post-treatment	turquoise	941958	745523	3.9309e+06	3.5233e+06	2.08274e+06	793158	1.17569e+06	892719	396516	980224	778790	432266	279951	2.18376e+06	2.90759e+06	1.59519e+06	302977	1.63055e+07	666091	3.47805e+06	2.41391e+06	4.68379e+06	1.74461e+06	1.49151e+06	842600	1.62502e+06	799468	2.15953e+06	2.39384e+06	1.41836e+06	238237	470574	1.0072e+06	902430	829246	1.61418e+06	879679	2.24752e+06
Com_374_pos	Lysopc 18:2	C26 H50 N O7 P	519.332	10.474	520.34	--	--	--			blue	5.91859e+06	9.9884e+06	7.98231e+06	5.14564e+06	4.1652e+06	4.04616e+06	3.6221e+06	3.16373e+06	661401	3.49948e+06	4.74775e+06	3.43073e+06	3.72491e+06	7.76452e+06	5.64193e+06	4.36614e+06	1.94281e+06	7.69151e+06	2.55504e+06	4.03e+06	2.98451e+06	4.75287e+06	2.32457e+06	6.35603e+06	1.92956e+06	5.22376e+06	2.67693e+06	6.54335e+06	8.10161e+06	5.80697e+06	1.78268e+06	2.56953e+06	3.31215e+06	3.08938e+06	3.69983e+06	7.99035e+06	5.87345e+06	4.73209e+06
Com_375_neg	LPC 24:6	C32 H54 N O7 P	641.371	9.69	640.364	--	--	--	nKD		turquoise	290197	337242	286062	252245	246736	231341	208981	192592	176346	188128	168646	153451	145748	347357	139492	133223	111231	471800	102706	209749	194089	188237	144655	174312	146117	313763	122699	237168	396559	132262	104350	103214	119015	111168	118275	138982	123158	166113
Com_375_pos	1,3-dimethyl-6-(trifluoromethyl)-1H-pyrazolo[3,4-b]pyridin-4-ol	C9 H8 F3 N3 O	231.058	5.152	232.065	--	--	--			grey	552717	859264	668955	683973	593410	587341	645736	527203	474014	1.05139e+07	7.44861e+06	1.36689e+06	534503	560740	451107	461095	404830	708937	524358	512007	547421	804464	624634	419600	393804	550456	463923	630886	589242	564161	470515	317442	2.73363e+06	522037	527004	366760	451781	544028
Com_376_neg	13,14-dihydro-15-keto-tetranor Prostaglandin F1β	C16 H28 O5	300.194	6.903	299.187	--	--	--			grey	2.18425e+06	2.53908e+06	3.38638e+06	4.09396e+06	3.09823e+06	2.93967e+06	3.15313e+06	2.94438e+06	4.13808e+06	5.32764e+06	3.31744e+06	3.19454e+06	2.599e+06	1.88355e+06	2.90324e+06	2.82882e+06	3.15598e+06	2.24307e+06	3.29074e+06	3.81994e+06	3.73738e+06	3.07512e+06	4.91518e+06	4.00618e+06	3.95925e+06	3.33287e+06	4.16541e+06	2.81913e+06	4.51839e+06	3.59224e+06	5.19437e+06	3.27212e+06	4.51128e+06	2.80694e+06	4.28242e+06	3.89917e+06	3.23307e+06	3.07492e+06
Com_376_pos	PC O-17:1	C25 H50 N O7 P	507.332	9.148	508.339	--	--	--		Post-treatment	blue	3.06105e+06	1.16695e+06	7.75264e+06	3.66833e+06	2.02034e+06	1.48575e+06	2.05481e+06	1.90469e+06	238078	1.27146e+06	2.55614e+06	1.93311e+06	871901	5.01161e+06	2.48205e+06	2.31454e+06	712458	4.32495e+06	603195	919409	890532	1.83454e+06	943397	2.56119e+06	616851	4.13823e+06	544003	2.61039e+06	4.35665e+06	1.66021e+06	629269	1.08552e+06	747053	1.31749e+06	1.54656e+06	2.16006e+06	1.68498e+06	2.30198e+06
Com_377_neg	Chenodeoxycholic acid-3-beta-D-glucuronide	C30 H48 O10	568.327	7.315	567.319	--	--	--	KD		black	948160	2.83351e+06	1.14475e+06	697793	222414	191913	900137	151679	1.63042e+06	232704	653889	1.21188e+06	167463	189771	1.31984e+06	237376	2.07787e+06	588024	316990	1.41176e+06	2.4784e+06	1.02341e+06	455357	165163	574295	1.15888e+06	2.99326e+06	1.9839e+06	274677	139115	1.51079e+06	1.21676e+06	744858	572565	1.43801e+06	177643	189020	840145
Com_377_pos	Testosterone	C19 H28 O2	288.209	7.668	289.216	C00535	HMDB0000234	LMST02020002			brown	1.80397e+06	1.15681e+06	1.56796e+06	1.69348e+06	1.36647e+06	1.52652e+06	1.22983e+06	1.40725e+06	1.79647e+06	1.75025e+06	1.25587e+06	2.40946e+06	1.57732e+06	1.24988e+06	1.22172e+06	1.51224e+06	1.62217e+06	1.26934e+06	1.36378e+06	1.20018e+06	1.6425e+06	1.18391e+06	1.44057e+06	1.18639e+06	1.58533e+06	1.12898e+06	1.5711e+06	1.11122e+06	2.1916e+06	1.6396e+06	1.43681e+06	1.6671e+06	1.49439e+06	3.43605e+06	3.24622e+06	1.36064e+06	1.76144e+06	1.09733e+06
Com_378_neg	N-(1-benzylpiperidin-4-yl)-5-methoxy-1H-indole-2-carboxamide	C22 H25 N3 O2	363.19	5.595	362.183	--	--	--			turquoise	234000	257502	243294	312411	262888	249408	245582	239343	254936	264203	256115	233323	249677	252143	243320	224443	221371	222083	205592	313221	325607	287849	7.05513e+06	243140	249935	244347	265535	242901	243965	236269	218117	211093	224056	259838	237915	249050	217072	277261
Com_378_pos	DNH	C14 H20 N6 O7	384.14	5.704	385.147	--	--	--			grey	1.06057e+06	855927	1.05001e+06	1.8471e+06	644332	491694	756362	828437	1.28237e+06	985086	1.22634e+06	1.32145e+06	1.10655e+06	1.08878e+06	866972	976233	801611	974203	2.07856e+06	1.08482e+06	1.22011e+06	1.01919e+06	1.59357e+06	1.23622e+06	767611	694240	1.10387e+06	1.16044e+06	1.48129e+06	919386	820582	824237	1.00562e+06	1.10275e+06	965047	1.41553e+06	1.00426e+06	807037
Com_379_neg	(±)13-HODE	C18 H32 O3	296.236	9.44	295.228	--	--	--			turquoise	1.25608e+06	1.2726e+06	1.92829e+06	2.36234e+06	1.89673e+06	952872	2.09982e+06	1.00213e+06	1.83301e+06	4.47032e+06	1.78793e+06	1.10354e+06	2.60814e+06	684150	1.64717e+06	1.97324e+06	1.12653e+06	888376	1.78056e+06	2.00316e+06	2.75691e+06	2.20238e+06	3.47973e+06	1.50179e+06	2.27301e+06	2.07469e+06	2.69752e+06	1.92804e+06	3.40517e+06	4.03978e+06	2.60856e+06	2.09939e+06	6.90945e+06	3.96515e+06	6.26011e+06	5.38402e+06	3.03547e+06	2.85442e+06
Com_379_pos	Glyceraldehyde 3-phosphate diethyl acetal	C7 H15 Ba O7 P	379.962	1.277	380.97	--	--	--			turquoise	5.0304e+06	3.52811e+06	7.50213e+06	7.15702e+06	2.81726e+06	3.74661e+06	4.42822e+06	5.90646e+06	4.92098e+06	3.56188e+06	5.71957e+06	2.22342e+06	6.16807e+06	8.60623e+06	6.59526e+06	5.53046e+06	4.25676e+06	6.60954e+06	5.65742e+06	7.36e+06	9.12259e+06	6.0213e+06	5.18848e+06	3.11502e+06	7.41455e+06	7.80288e+06	7.78341e+06	7.54401e+06	1.80624e+06	8.00507e+06	3.97735e+06	4.33465e+06	4.70921e+06	3.24661e+06	2.40664e+06	3.65808e+06	4.75689e+06	6.52823e+06
Com_380_neg	(±)9(10)-DiHOME	C18 H34 O4	314.246	9.726	313.239	--	--	--			turquoise	539744	214801	675103	719464	527287	286958	414010	423740	859531	1.96091e+06	426847	248765	606102	583721	702062	514604	572918	800938	590686	974541	1.30445e+06	805354	1.33592e+06	461723	587731	792716	801523	1.44562e+06	677185	474722	609385	338170	891357	737606	1.26755e+06	501021	837479	935922
Com_380_pos	Bis(2-ethylhexyl) phosphate	C16 H35 O4 P	322.227	9.485	323.234	--	--	--			blue	278365	283388	391706	403757	904407	347771	292574	262331	259364	8.65482e+06	2.40049e+06	2.47137e+06	261525	317689	308424	307616	267124	302167	290917	278250	250865	298070	272226	303807	262115	343460	268642	307306	317464	2.97659e+06	245090	234224	264714	285207	238330	2.57861e+06	266368	259938
Com_381_neg	Taurolithocholic acid	C26 H45 N O5 S	483.303	8.11	482.296	C02592	HMDB0000722	LMST05040003			grey	212961	234911	242815	236610	242525	234298	252516	237922	254589	248571	242342	229086	218656	219807	268445	2.01101e+06	5.81596e+06	830269	217898	319026	281452	266075	6.45725e+06	3.99345e+06	6.91521e+06	233035	4.02769e+06	233535	259405	223814	2.18077e+06	226149	237996	252847	248030	252936	240198	1.31585e+06
Com_381_pos	CAR 12:3	C19 H32 N O4	355.236	6.231	338.232	--	--	--			green	1.13686e+06	1.68129e+06	4.75723e+06	4.26946e+06	2.07054e+06	3.72716e+06	3.08509e+06	2.02181e+06	2.13002e+06	5.81206e+06	3.10475e+06	2.86818e+06	6.73921e+06	2.4199e+06	2.32655e+06	2.39272e+06	1.99055e+06	2.0681e+06	3.21043e+06	2.82238e+06	2.88053e+06	2.75202e+06	3.13795e+06	3.08482e+06	2.84513e+06	2.24301e+06	2.85718e+06	1.99779e+06	2.81602e+06	3.96774e+06	2.43655e+06	2.43573e+06	7.19746e+06	4.13135e+06	3.65822e+06	5.10447e+06	6.09436e+06	5.83966e+06
Com_382_neg	Nicotinate ribonucleoside	C11 H13 N O6	255.075	5.807	254.067	C05841	HMDB0006809	--			brown	196039	221278	227857	237472	233760	230016	239960	222487	251403	243489	226384	229813	230806	215237	226748	219807	222942	236450	237983	352367	327409	283012	275272	236587	206112	231977	238218	225960	257930	222810	229113	225733	227839	268197	244425	260285	232778	226370
Com_382_pos	2-[1-(4-isobutylphenyl)ethyl]-5-(3-nitrophenyl)-1,3,4-oxadiazole	C20 H21 N3 O3	351.158	5.519	352.166	--	--	--			turquoise	1.26599e+06	5.98502e+06	5.8602e+06	3.7664e+06	2.83317e+06	2.40189e+06	2.1698e+06	4.02929e+06	2.94357e+06	1.65916e+06	1.70402e+06	1.23331e+06	2.29926e+06	2.92574e+06	3.64586e+06	3.0159e+06	3.63393e+06	4.16838e+06	3.7614e+06	3.72468e+06	6.74616e+06	4.65137e+06	1.53292e+06	2.94311e+06	3.24155e+06	2.71522e+06	6.40586e+06	5.95764e+06	7.82532e+06	9.24011e+06	3.488e+06	5.01583e+06	1.02577e+07	3.37062e+06	4.71127e+06	7.2313e+06	3.47966e+06	1.99784e+06
Com_383_neg	Cer 25:0;2O/15:0;O(FA 16:0)	C56 H111 N O5	877.848	10.464	876.841	--	--	--			turquoise	287662	658319	943705	1.29332e+06	490895	342087	957124	326689	643418	443384	662893	579870	412814	341313	332311	355905	531963	485560	539582	730984	698335	495553	632690	484898	387820	317852	479682	413336	414414	382653	465605	454105	477080	298143	296655	534400	900557	385412
Com_383_pos	Carbendazim	C9 H9 N3 O2	191.069	5.242	192.077	C10897	HMDB0031769	--			grey	299041	316689	358538	317346	297352	286430	284719	369358	240842	317838	374142	283939	1.09876e+06	622461	479702	601260	626241	403454	453069	562209	417775	423816	404862	874353	405148	499793	444631	542010	444587	429915	384419	301374	452067	416150	740067	454456	359534	470764
Com_384_neg	Cer 25:1;2O/17:0;O(FA 18:0)	C60 H117 N O5	931.895	11.28	930.887	--	--	--			yellow	168753	413448	298799	225664	67034.4	155102	250878	329452	1.81712e+06	214236	165678	83430.1	100045	91490.6	127768	159464	269428	229614	253415	395026	432533	253063	321849	211257	222912	182586	264497	193246	188012	225796	297415	317466	363398	225478	515565	243715	283877	194770
Com_384_pos	Gamma-Glu-Leu	C11 H20 N2 O5	260.137	3.865	261.144		HMDB0011171	--			brown	400192	459675	411367	416725	428235	386948	381151	359920	380454	389396	385110	388315	340173	295325	279091	284284	297024	283632	309906	273008	292535	284286	298305	309477	273862	288365	282362	293479	378559	306489	318209	331454	372237	548550	403943	357687	352320	324474
Com_385_neg	N-Acetyl-DL-tryptophan	C13 H14 N2 O3	246.101	5.616	245.094	--	--	--			grey	371245	1.30553e+06	847476	1.69326e+06	498484	554041	1.18729e+06	663823	217657	421159	821873	432688	285728	507301	632686	1.27588e+06	401704	1.30244e+06	1.54707e+06	1.22944e+06	574466	496408	1.36667e+06	755723	748646	627424	1.43401e+06	1.53362e+06	4.99769e+06	899248	1.56393e+06	865564	567039	452037	619208	565981	1.64148e+06	2.33484e+06
Com_385_pos	LPC 18:4-SN1	C26 H46 N O7 P	515.302	8.332	516.309	--	--	--			blue	373744	71987	67049.4	72212.4	66845.9	60679.2	61002.3	56808.7	67989.8	65216	68560.8	65679.1	50868.8	1.23017e+06	62643.3	205940	62186.5	712896	76219.8	58491.5	70488.2	52444.2	65267.9	665379	55496.3	171469	72502	337899	141311	51345.6	55655.9	53628.4	61253.1	63878.3	59741.8	52891.2	51075.1	126625
Com_386_neg	Tetrahydroaldosterone	C21 H32 O5	364.223	8.126	363.216		HMDB0258895	LMST02030275			yellow	710604	2.40967e+06	5.57425e+06	2.89098e+06	937013	1.05096e+06	1.00344e+06	336674	2.9953e+06	554857	1.80038e+06	1.8095e+06	1.77024e+06	1.08035e+06	1.91337e+06	1.27231e+06	1.26149e+06	2.62381e+06	1.29732e+06	1.12059e+06	915646	1.12424e+06	1.80038e+06	1.01711e+06	1.01801e+06	711673	1.99761e+06	1.29635e+06	489929	555767	1.20877e+06	1.65491e+06	2.23573e+06	947743	3.1154e+06	2.44257e+06	2.17733e+06	345282
Com_386_pos	4-oxo-5-phenylpentanoic acid	C11 H12 O3	214.059	4.932	215.066	--	--	--			brown	670966	696437	524234	508583	607866	488047	614402	432889	599105	3.11607e+06	1.48545e+06	1.17782e+06	437035	500693	907105	720854	560322	458922	893719	478747	542553	464215	760164	964727	436529	512936	500942	452293	1.69334e+06	403724	576565	1.6704e+06	419033	1.08085e+07	3.74242e+06	2.71795e+06	722399	640840
Com_387_neg	6β-Prostaglandin I1	C20 H34 O5	354.242	6.763	353.234		HMDB0246867	--			brown	367639	493339	408429	382722	339554	374423	413575	376998	509424	426072	374617	395531	379195	364715	366832	394627	388467	381385	406066	596647	525519	477341	494752	403387	373262	386765	446916	383703	462535	350926	597885	361803	372484	688158	381499	363659	354079	377742
Com_387_pos	indoline-2-carboxylic acid	C9 H9 N O2	185.045	5.534	186.053	--	--	--			turquoise	118424	117146	118086	131517	105254	95245.6	104722	79991.5	115910	81659.9	79402.8	74722.8	60980.3	65950.8	55690.5	96437	46170.1	50960.5	45653.5	45521.5	45294.2	52123.7	971218	77262.5	881418	241546	2.1887e+06	338464	45176.9	41076.3	40738	65285.4	45893	48925	71993.3	47157.2	38482.4	44832.9
Com_388_neg	5'-Adenylic acid	C10 H14 N5 O7 P	347.064	1.824	346.057		HMDB0011617	--			black	1.68454e+06	1.25661e+06	186711	1.16688e+06	201608	1.04513e+06	458211	82965.2	165061	2.5692e+06	954131	1.56184e+06	573127	251030	302288	926804	422467	2.61692e+06	214496	89851.7	107194	390200	2.45209e+06	122416	89698.2	461095	1.77413e+06	480164	1.00636e+06	987306	948535	309949	493388	1.25444e+06	164542	142245	108636	555064
Com_388_pos	N-Acetyl-L-carnosine	C11 H16 N4 O4	268.12	7.072	269.128	--	--	--			turquoise	387880	873706	463104	467251	362689	436933	400813	401695	382992	445408	497783	598975	380329	422738	369589	351033	438925	433639	429949	369244	472666	476566	423702	428988	403071	465210	469032	395646	375334	384191	359156	364396	484609	849600	423098	373659	408771	373638
Com_389_neg	L-threo-3-Phenylserine	C9 H11 N O3	181.074	5.554	180.067	C03290	HMDB0002184	--			grey	272335	377371	314270	463061	187888	168329	182850	181308	269052	504636	200118	370440	200618	283094	247764	180684	204025	286009	473396	308035	355315	272403	376663	294107	328501	316094	406138	361187	355448	323299	315594	286704	346083	452479	360423	370059	285743	322239
Com_389_pos	Dehydroepiandrosterone (DHEA)	C19 H28 O2	270.198	8.221	271.206	--	--	--			grey	1.08046e+06	1.38869e+06	1.26363e+06	1.02803e+06	917535	637508	1.21153e+06	1.15384e+06	1.36814e+06	2.3327e+06	1.03119e+06	1.38171e+06	2.18526e+06	1.17532e+06	1.23679e+06	956276	2.32562e+06	1.28017e+06	1.59794e+06	894221	1.20836e+06	687704	1.77309e+06	839847	973754	719298	3.96374e+06	1.68043e+06	1.36608e+07	2.43562e+06	1.69324e+06	1.09766e+06	2.85276e+06	1.0109e+06	2.3908e+06	2.79195e+06	1.65962e+06	1.58448e+06
Com_390_neg	17α-Hydroxypregnenolone	C21 H32 O3	332.236	8.193	331.229	C05138	--	--			grey	166663	177157	179954	180474	181873	177341	187731	182186	228492	351946	186032	230339	171299	158056	168327	151485	329134	145394	148697	222625	190280	175011	337961	162360	150902	146047	1.00576e+06	327077	4.86693e+06	500754	205606	137016	634323	149456	406048	561160	164522	132579
Com_390_pos	Palmitoyl ethanolamide	C18 H37 N O2	299.282	6.798	300.29	C16512	HMDB0002100	LMFA08040057			grey	939412	1.07632e+06	1.52382e+06	1.47379e+06	1.13344e+06	1.77077e+06	1.33493e+06	1.01454e+06	2.33465e+06	2.50504e+06	1.23343e+06	1.87594e+06	2.85126e+06	2.13928e+06	1.97602e+06	6.92068e+06	1.00014e+07	9.40049e+06	3.45565e+06	1.6938e+06	1.8046e+06	1.43396e+06	1.75194e+06	8.94668e+06	5.50916e+06	1.16718e+07	8.03716e+06	1.07043e+06	1.18413e+06	939049	1.56222e+06	1.39323e+06	3.86911e+06	1.00577e+07	2.23517e+06	1.34982e+06	1.18206e+06	1.04653e+06
Com_391_neg	(2E)-4-Hydroxy-3,7-dimethyl-2,6-octadien-1-yl beta-D-glucopyranoside	C16 H28 O7	378.194	8.332	377.187	--	--	--			brown	111467	129871	127888	112738	114217	112290	121616	113291	142409	127852	134958	133410	111996	110228	115939	111112	117810	1.09749e+06	125202	169190	159528	137578	143774	131132	134624	117498	163345	114381	126566	112905	150547	121045	124290	128386	141267	122272	122749	104200
Com_391_pos	2-(2-amino-3-methylbutanamido)-3-phenylpropanoic acid	C14 H20 N2 O3	264.147	4.883	265.154	--	--	--			turquoise	1.68532e+06	553170	327784	1.0679e+06	526688	330457	275007	816878	2.20076e+06	349746	280529	1.33671e+06	443589	447562	1.53997e+06	510659	402628	289194	513810	685878	416817	515170	494785	1.04796e+06	1.13565e+06	455849	346174	2.21098e+06	262463	292118	789185	3.79917e+06	305239	416287	7.10125e+06	351297	1.56538e+06	5.98941e+06
Com_392_neg	2-Methoxyestrone	C19 H24 O3	300.173	6.147	299.166	C05299	HMDB0000010	LMST02010033			grey	195256	215421	206249	223020	207816	3.92215e+06	199474	208016	258202	221921	213348	229119	213178	224347	201487	206930	215699	202458	221952	308098	336485	269205	321096	233841	223621	228965	279405	230194	269503	218121	232035	222811	251792	250189	231857	220559	210695	237431
Com_392_pos	PS 38:4	C44 H78 N O10 P	833.516	9.88	834.523	--	--	LMGP03010965			turquoise	779837	814279	820013	902573	1.07024e+06	1.17961e+06	703585	700238	688234	807668	966771	907211	971597	922431	879761	1.12423e+06	928261	1.14335e+06	992472	1.20772e+06	984723	909254	884356	1.25082e+06	1.14772e+06	1.05353e+06	1.04293e+06	1.18314e+06	1.00678e+06	849395	822707	1.05606e+06	948560	811677	1.1865e+06	1.08628e+06	770449	820772
Com_393_neg	beta-Nicotinamide adenine dinucleotide phosphate	C21 H28 N7 O17 P3	743.073	4.987	742.066		HMDB0304435	--			brown	258716	267596	246209	252315	262710	259501	253891	273419	261062	277244	272119	298779	269044	271348	262786	276175	284776	255664	320359	492049	488711	504567	506145	478576	506350	547908	544180	537513	580334	544878	564852	570704	574015	680091	588952	564157	563799	569010
Com_393_pos	Dl-Indole-3-lactic acid	C11 H11 N O3	205.074	5.953	206.081	--	--	--			red	3.39125e+06	3.4344e+06	3.49423e+06	3.67342e+06	3.58936e+06	4.38373e+06	3.8349e+06	3.33653e+06	3.61814e+06	3.46211e+06	3.2829e+06	4.07268e+06	2.31506e+06	1.36784e+06	1.46825e+06	1.18126e+06	2.26442e+06	2.78442e+06	2.68248e+06	1.48028e+06	1.53676e+06	1.70991e+06	1.42298e+06	1.77031e+06	1.30753e+06	1.52869e+06	3.07465e+06	1.15324e+06	1.61936e+06	1.30441e+06	3.09693e+06	2.72251e+06	2.13921e+06	1.76756e+06	2.75442e+06	1.64917e+06	1.27942e+06	2.14483e+06
Com_394_neg	2-Methoxyestradiol (2-MeOE2)	C19 H26 O3	302.189	6.163	301.182	--	--	--			pink	757555	600094	2.29467e+06	925220	236152	224686	304969	1.4573e+06	2.98431e+06	466797	1.40938e+06	2.92643e+06	983494	1.67419e+06	191536	474227	1.58024e+06	829837	2.11698e+06	1.17525e+06	1.14341e+06	889345	2.57647e+06	629016	1.56307e+06	251268	2.93943e+06	1.28768e+06	703077	397128	2.88985e+06	2.66791e+06	3.86718e+06	1.32682e+06	2.24778e+06	2.10703e+06	1.85066e+06	1.49622e+06
Com_394_pos	PC O-20:2	C28 H54 N O7 P	547.364	9.822	548.371	--	--	LMGP01020158		Post-treatment	blue	4.31416e+06	4.24042e+06	1.11941e+07	8.27023e+06	6.8382e+06	5.32727e+06	4.53826e+06	2.86691e+06	1.36287e+06	5.38124e+06	4.79132e+06	3.5686e+06	1.94741e+06	7.45952e+06	7.95436e+06	5.58692e+06	926005	1.06006e+07	1.15696e+06	2.51329e+06	2.21736e+06	3.41984e+06	1.71426e+06	4.59179e+06	1.65679e+06	4.95699e+06	1.62022e+06	7.19403e+06	1.53033e+07	4.77628e+06	872885	1.43005e+06	3.0229e+06	3.26877e+06	2.58395e+06	6.06238e+06	6.04392e+06	5.8295e+06
Com_395_neg	Tanespimycin	C31 H43 N3 O8	567.286	6.508	566.279		HMDB0244762	--			grey	431408	584011	291422	310417	291885	301062	311735	309158	1.41123e+06	336465	338435	1.94138e+06	317718	287689	327199	423690	590499	273476	294887	431509	1.46837e+06	1.42086e+06	1.72238e+06	1.83298e+06	302889	328798	1.82394e+06	327864	343636	302976	5.07896e+06	298663	314949	338515	300390	309445	303381	287554
Com_395_pos	WMH	C22 H28 N6 O4 S	472.192	5.73	473.2	--	--	--			brown	92720	76502.8	77680.8	296950	83027.2	72482.1	75524.1	71019.7	1.45241e+06	80842.5	119134	80506.5	62354.8	81915.9	167588	59162.9	60405.8	53377	1.38796e+06	571341	112059	51171.8	70486.4	380460	56430.6	53088.1	251395	250128	70763.5	199371	70986.6	198005	156902	479684	626953	335552	416582	55849.4
Com_396_neg	PG O-10:0_18:3	C34 H63 O9 P	646.42	9.63	645.412	--	--	--	nKD		yellow	204081	169531	227634	225553	164958	152960	208953	111874	756278	127063	143019	435981	352156	179088	182745	178273	311564	242239	637322	416353	377419	378215	292234	343407	287701	344419	280548	333185	293879	259736	464786	706505	1.68098e+06	160451	186890	566270	224481	239618
Com_396_pos	morphine-d3	C17 H16 [2]H3 N O3	288.155	5.468	289.162	--	--	--			black	6.73199e+06	6.56006e+06	5.76712e+06	6.24625e+06	4.41954e+06	5.79979e+06	3.75539e+06	3.04149e+06	2.94716e+06	2.25758e+06	1.5749e+06	1.82542e+06	4.50146e+06	4.01252e+06	1.88303e+06	1.77246e+06	4.7646e+06	2.70433e+06	4.00216e+06	3.52045e+06	4.39783e+06	3.26028e+06	5.34419e+06	2.0363e+06	2.7031e+06	3.08639e+06	4.18442e+06	3.08131e+06	1.65837e+06	3.03562e+06	3.66921e+06	1.79453e+06	8.75954e+06	1.77436e+06	1.7678e+06	1.67971e+06	1.71976e+06	1.64825e+06
Com_397_neg	15-Deoxy-Δ12,14-prostaglandin D2	C20 H30 O4	316.205	7.823	315.197	--	--	--			grey	132924	146487	138341	118375	127909	124261	129343	123800	171560	162848	306602	136229	136465	370136	117788	114304	108765	93244.2	92940	115294	97706.4	85676.9	77456.3	95964.4	66158.4	54201	56034.8	98097.6	71993.9	79094.5	72711.7	1.31682e+06	297555	122381	54404.4	60364.8	536421	503897
Com_397_pos	(2E,4E)-N-(2-methylpropyl)deca-2,4-dienamide	C14 H25 N O	223.193	9.428	224.2	--	--	--	nKD		turquoise	4.33715e+06	4.3227e+06	3.74089e+06	3.25013e+06	5.96652e+06	4.10283e+06	4.63752e+06	3.03038e+06	3.3332e+06	1.85436e+06	1.8825e+06	3.39953e+06	1.01891e+06	2.02211e+06	4.38792e+06	2.87224e+06	2.51097e+06	2.6748e+06	1.17639e+06	2.99604e+06	470294	457350	1.78085e+06	4.70052e+06	2.97172e+06	1.80873e+06	2.71246e+06	2.56639e+06	1.91648e+06	354236	648732	2.77211e+06	5.40486e+06	5.91332e+06	2.23802e+06	2.43558e+06	2.67485e+06	2.3245e+06
Com_398_neg	4-benzyl-N-(3,5-dichlorophenyl)-1,4-diazepane-1-carboxamide	C19 H21 Cl2 N3 O	377.105	5.826	376.098	--	--	--			grey	189110	204621	209660	208223	215730	215239	218062	209063	240792	241795	229641	227567	227714	221873	215325	203818	202113	210806	210903	311736	303725	264529	289752	240675	213163	237777	242488	226338	291797	214604	219771	215477	216819	254633	231112	245241	218450	202262
Com_398_pos	5-[(10Z)-14-(3,5-dihydroxyphenyl)tetradec-10-en-1-yl]benzene-1,3-diol	C26 H36 O4	412.258	6.808	413.265	--	--	--			grey	2.21696e+06	1.11593e+07	1.69333e+06	2.00172e+06	1.11123e+06	1.53898e+06	1.41261e+06	1.24077e+06	2.91303e+06	1.29202e+06	1.35789e+06	1.52968e+06	918517	1.03634e+06	1.04187e+06	1.55221e+06	2.31978e+06	1.01589e+06	1.43457e+06	1.49322e+06	1.2156e+06	1.09278e+06	1.40869e+06	1.3444e+06	1.97539e+06	872520	3.09339e+06	1.49642e+06	2.50713e+06	1.26785e+06	7.00985e+06	1.17649e+06	1.3374e+06	496259	1.49261e+06	1.37476e+06	1.08413e+06	1.67179e+06
Com_399_neg	PE O-19:0_20:4	C44 H82 N O7 P	767.575	9.602	766.568	--	--	--			grey	433108	552061	241238	278225	651697	303802	322971	281547	223750	676969	471846	530300	441573	491710	327230	240875	400625	160848	227635	209550	220816	270867	235044	397683	411105	564869	450580	552836	404468	329701	935239	281713	133809	163648	400178	263435	855574	1.21187e+06
[truncated: 272 more rows]
[truncated: 122 more columns]
